# Supplementary material for: Two Terpene Synthases Are Involved in Multiple Sesquiterpene Biosynthesis in the Woody Vegetable, Toona sinensis
Source: Int J Mol Sci. 2025 Feb 13;26(4):1578. doi: 10.3390/ijms26041578 (PMC11855491; doi:10.3390/ijms26041578)
Supplement: Supplementary file 1 [file ijms-26-01578-s001.zip]

Archive with 6 entries (6 files):
- Supplementary FigureS1-2.pdf
- TableS1.xlsx
- TableS2.xlsx
- TableS3.xlsx
- TableS4.xlsx
- TableS5.xlsx
