# Supplementary material for: Two Terpene Synthases Are Involved in Multiple Sesquiterpene Biosynthesis in the Woody Vegetable, Toona sinensis
Source: Int J Mol Sci. 2025 Feb 13;26(4):1578. doi: 10.3390/ijms26041578 (PMC11855491; doi:10.3390/ijms26041578)
Supplement: Supplementary file 1 [file ijms-26-01578-s001.zip › TableS1.xlsx]

## Sheet: Table S1
Table S1. Statistical overview of transcriptome sequencing data
Samples	Raw Reads	Clean Reads	Raw Base(G)	Clean Base(G)	Effective (%)	Q30(%)	GC (%)
Y14	53478812	52456358	8.02	7.87	98.09	95.32	43.64
Y18	86770656	84808272	13.02	12.72	97.74	95	43.38
Y17	38386942	37572604	5.76	5.64	97.88	95.15	43.45
Y16	45145802	43937270	6.77	6.59	97.32	95.75	43.53
Y02	200446436	194063752	30.07	29.11	96.82	95.65	44.79
Y04	97859578	95051782	14.68	14.26	97.13	95.08	44.06
Y08	161411212	156564286	24.21	23.48	97	93.05	43.92
Y09	90207352	86705728	13.53	13.01	96.12	94.9	43.61
Y06	95127472	91341532	14.27	13.7	96.02	95.57	43.57
Y07	77745344	75388584	11.66	11.31	96.97	95.05	43.6
Y13	53305894	52234642	8	7.84	97.99	95.8	43.56
Y15	86578748	85242034	12.99	12.79	98.46	94.4	43.91
Y01	49715238	48432966	7.46	7.26	97.42	95.23	43.6
Y05	82519880	79532294	12.38	11.93	96.38	95.21	43.76
Y11	45659674	45086072	6.85	6.76	98.74	95.56	43.36
Y12	42724276	40715838	6.41	6.11	95.3	96.12	43.45
Y03	87237486	82957580	13.09	12.44	95.09	94.7	43.68
Y10	52711146	50554562	7.91	7.58	95.91	95.94	43.48
				11.6889
