# Supplementary material for: Two Terpene Synthases Are Involved in Multiple Sesquiterpene Biosynthesis in the Woody Vegetable, Toona sinensis
Source: Int J Mol Sci. 2025 Feb 13;26(4):1578. doi: 10.3390/ijms26041578 (PMC11855491; doi:10.3390/ijms26041578)
Supplement: Supplementary file 1 [file ijms-26-01578-s001.zip › TableS2.xlsx]

## Sheet: Table S2
Table S2. T.sinensis TPS gene expression in transcriptome data (tpm values)
id	CAF0845t	CAF0845m	CAF0845b	CAF0830t	CAF0830m	CAF0830b
TsTPS466	55493.4	147239	120005	0	6513.95	9632.59
TsTPS1262	19346.1	44957.6	54099.2	6225.25	0	0
TsTPS-a-1	65042.2	144637	103598	0	6921.67	1414.05
TsTPS-a-10	41899.1	11454.9	8799.55	60466.8	23784.1	25312.5
TsTPS-a-11	45442.5	17215.1	17385.6	100120	81479.2	85137.5
TsTPS-a-12	30116	19746.5	31214.7	20431.3	42521.2	98551.8
TsTPS-a-13	14856.4	17261.3	17263.3	18607.9	27919.1	43994.6
TsTPS-a-15	19889.3	48610.9	50509.6	5988.7	0	0
TsTPS-a-16	0	0	0	0	1113.15	2622.1
TsTPS-a-17	11005.3	19209.4	19457.8	9474.1	0	0
TsTPS-a-18	5816.26	8432.66	9623.15	77903.3	244443	234947
TsTPS-a-19	31601.6	58965.3	58291.9	4108.81	0	0
TsTPS-a-2	34002.5	94709.3	95857.2	1780.2	8303.72	12666.6
TsTPS-a-20	10054.6	25577.2	25791.9	3725.36	0	0
TsTPS-a-22	13480.4	20664.3	25236.8	13624.5	0	0
TsTPS-a-25	0	0	0	1294.1	4361.44	3165.46
TsTPS-a-28	24963.9	1453.47	1242.8	0	0	0
TsTPS-a-29	32375.5	1642.48	1062.91	0	0	0
TsTPS-a-3	0	0	0	1542.91	1594.8	2843.63
TsTPS-a-30	47354.2	1862.54	1447.05	0	0	0
TsTPS-a-31	275.214	0	0	0	0	0
TsTPS-a-32	0	0	0	0	2198.1	0
TsTPS-a-35	0	0	0	0	0	647.722
TsTPS-a-36	0	0	0	0	0	647.722
TsTPS-a-37	0	0	0	0	1113.15	4906.67
TsTPS-a-5	0	958.846	877.368	2624.42	0	0
TsTPS-a-6	0	875.882	739.112	0	0	0
TsTPS-a-7	0	393.539	501.019	0	0	0
TsTPS-a-8	396.579	0	0	7044.94	5629.01	5060.61
TsTPS-b-1	0	386.95	0	0	0	1980.78
TsTPS-b-10	116488	93780.6	88353.8	44287.7	60968.6	45201
TsTPS-b-11	366.827	0	0	0	0	0
TsTPS-b-12	43164.4	33432.6	34354.4	56809	92129.1	63248.6
TsTPS-b-13	3759.16	11059.8	10861.5	22869.9	36416.5	31806
TsTPS-b-2	1062.01	188.772	0	0	0	0
TsTPS-b-6	17156.9	2859.73	2170.58	11454.9	8359.84	8762.56
TsTPS-b-7	13773.4	2380.64	1635.33	10890	8490.4	7965
TsTPS-b-8	0	0	0	1341.1	1022.5	5987.58
TsTPS-b-9	145511	35685.6	34138.6	34879.1	30803.1	34682
TsTPS-c-1	5446.95	2099.29	2544.14	20055.4	37532.2	31621.3
TsTPS-e-4	33320.3	5606.07	4975.31	62463.5	70621.5	33113.5
TsTPS-f-1	4781.94	877.693	697.68	23722.6	25515.4	15535.3
TsTPS-f-2	4640.88	1160.01	999.79	9652.37	9042.28	3246.91
TsTPS-f-3	1867.7	240.655	0	5401.55	7561.04	2817.03
