# Supplementary material for: Two Terpene Synthases Are Involved in Multiple Sesquiterpene Biosynthesis in the Woody Vegetable, Toona sinensis
Source: Int J Mol Sci. 2025 Feb 13;26(4):1578. doi: 10.3390/ijms26041578 (PMC11855491; doi:10.3390/ijms26041578)
Supplement: Supplementary file 1 [file ijms-26-01578-s001.zip › TableS3.xlsx]

## Sheet: EV
Table S3. Detection of Volatile Substances of overexpression of TsTPS466 and TsTPS1262 and Empty Vector (EV).
RT	compound name	matching factor	molecular formula	CAS number	ethyl caprate equivalent（ug/g）	ethyl caprate equivalent（ug/g）	ethyl caprate equivalent（ug/g）	average ethyl caprate equivalent（ug/g）
19.1133524832535	D-Limonene	5989-27-5	98.1592572473001	C10H16	0.0146351	0.0154353	0.0117613	0.0139439
17.1695276970956	.beta.-Myrcene	123-35-3	87.1335053907112	C10H16	0.00337085	0.00329438	0.00605495	0.00424006
34.3144	(4R,4aS,6S)-4,4a-Dimethyl-6-(prop-1-en-2-yl)-1,2,3,4,4a,5,6,7-octahydronaphthalene	823810-22-6	86.1176956571689	C15H24	0	0.00229049	0.00618447	0.00282499
31.6458008041851	(-)-delta.-Panasinsine	1000156-11-8	74.5257048532714	C15H24	0.00373655	0.00197844	0.00231209	0.00267569
32.6170943692159	Caryophyllene	87-44-5	86.2802586622344	C15H24	0.00353158	0	0.0016648	0.00173213
34.3175630705487	(4S,4aR,6R)-4,4a-Dimethyl-6-(prop-1-en-2-yl)-1,2,3,4,4a,5,6,7-octahydronaphthalene	54868-40-5	92.3424120017518	C15H24	0.00456128	0	0	0.00152043
32.6158934313839	1H-3a,7-Methanoazulene, 2,3,4,7,8,8a-hexahydro-3,6,8,8-tetramethyl-, [3R-(3.alpha.,3a.beta.,7.beta.,8a.alpha.)]-	469-61-4	84.1552091686868	C15H24	0	0.00318962	0	0.00106321
14.4429572981413	Bicyclo[3.1.0]hex-2-ene, 2-methyl-5-(1-methylethyl)-	2867-05-02	85.3996434964737	C10H16	0.000823663	0.000655982	0.00167688	0.00105218
20.3692828040585	.alpha.-Phellandrene	99-83-2	77.3002838878374	C10H16	0.000194269	0	0.00207475	0.00075634
35.0500617192297	cis-Muurola-4(15),5-diene	157477-72-0	83.0155517829786	C15H24	0	0.000703237	0.000955884	0.00055304
32.6122521669862	(1S,5S,6R)-6-Methyl-2-methylene-6-(4-methylpent-3-en-1-yl)bicyclo[3.1.1]heptane	15438-94-5	70.9576538103402	C15H24	0	0	0.0016345	0.000544833
35.0477689230618	(+)-epi-Bicyclosesquiphellandrene	54274-73-6	81.872035305076	C15H24	0.0014544	0	0	0.000484801
19.8166415376881	Bicyclo[3.1.0]hexane, 4-methylene-1-(1-methylethyl)-	3387-41-5	73.6369774088854	C10H16	0.000506051	0	0.000710186	0.000405412
14.4187220418608	Bicyclo[3.1.1]hept-2-ene, 3,6,6-trimethyl-	4889-83-2	75.7409537828652	C10H16	0	0.000733832	0	0.000244611
18.1707116339625	1,3-Cyclohexadiene, 1-methyl-4-(1-methylethyl)-	99-86-5	72.3075307212828	C10H16	0.000257934	0	0	8.59779e-05
32.4240164815892	Naphthalene, 1,2,4a,5,6,8a-hexahydro-4,7-dimethyl-1-(1-methylethyl)-, (1.alpha.,4a.alpha.,8a.alpha.)-	31983-22-9	76.0986160229897	C15H24	0.000234876	0	0	7.82921e-05
32.4233918437362	4,7-Methanoazulene, 1,2,3,4,5,6,7,8-octahydro-1,4,9,9-tetramethyl-, [1S-(1.alpha.,4.alpha.,7.alpha.)]-	514-51-2	71.2373693770357	C15H24	0.000198538	0	0	6.61794e-05

## Sheet: TsTPS466
Detection of Volatiles in Tobacco through Ectopic Overexpression of TsTPS466									Detection of Volatiles in Tobacco through Ectopic Overexpression of TsTPS466
RT	compound name	matching factor	molecular formula	CAS number	ethyl caprate equivalent（ug/g）	ethyl caprate equivalent（ug/g）	ethyl caprate equivalent（ug/g）		RT	compound name	matching factor	molecular formula	CAS number	ethyl caprate equivalent（ug/g）	ethyl caprate equivalent（ug/g）	ethyl caprate equivalent（ug/g）
12.8161	3-Phenyl-1,3-pentanediol	93306-72-0	70.9813	C11H16O2	0.128623	0.888388	0.600229		43.9242036987199	Hexadecanoic acid, ethyl ester	628-97-7	98.1432559778056	C18H36O2	0.273064	0.258898	0.259687
10.933	Dimethyl Sulfoxide	67-68-5	98.6795	C2H6OS	0	0.304852	0.346985		12.6106870600884	Oxime-, methoxy-phenyl-_	1000222-86-6	86.0853	C8H9NO2	0.160725	0.163608	0.127496
44.0334	Hexadecanoic acid, ethyl ester	628-97-7	98.573	C18H36O2	0.129076	0.160691	0.201002		25.5114136327753	Octanoic acid, ethyl ester	106-32-1	98.8222507063979	C10H20O2	0.0758514	0.112434	0.0575609
10.5489	Dimethylsulfoxonium formylmethylide	31043-74-0	98.7162	C4H8O2S	0.388989	0	0		34.0197602076879	3-Buten-2-one, 4-(2,6,6-trimethyl-1-cyclohexen-1-yl)-	14901-07-6	98.7555646371603	C13H20O	0.0911371	0.0561984	0.0603422
25.5842	Octanoic acid, ethyl ester	106-32-1	99.1417	C10H20O2	0.15356	0.0573274	0.0533531		26.5108416996762	1-Cyclohexene-1-carboxaldehyde, 2,6,6-trimethyl-	432-25-7	98.5313010169257	C10H16O	0.0236105	0.0142736	0.0135079
28.7584	Nonanoic acid, ethyl ester	123-29-5	98.729	C11H22O2	0.0674721	0.130512	0.0856268		24.8806904588703	Benzoic acid, ethyl ester	93-89-0	76.3639922351601	C9H10O2	0.0165004	0.0128482	0.0162833
34.114	3-Buten-2-one, 4-(2,6,6-trimethyl-1-cyclohexen-1-yl)-	14901-07-6	97.2119	C13H20O	0.0639387	0.0741615	0.0999198		28.7081819055157	Nonanoic acid, ethyl ester	123-29-5	96.517589363288	C11H22O2	0.0175971	0.0107359	0.0150737
19.2145	D-Limonene	5989-27-5	98.0985	C10H16	0.073657	0.0710303	0.0609307		47.3889898638057	9,12,15-Octadecatrienoic acid, ethyl ester, (Z,Z,Z)-	1191-41-9	88.2307842527021	C20H34O2	0.0105897	0.0139721	0.0144082
12.4607	Styrene	100-42-5	92.3217	C8H8	0.0641726	0.0645212	0.0525915		19.1079498589756	D-Limonene	5989-27-5	98.1893774814709	C10H16	0.0134866	0.0125736	0.0126495
28.9162	Tridecane	629-50-5	98.5972	C13H28	0.0493492	0.0412024	0.0451347		7.77628752205445	Toluene	108-88-3	89.1119058901464	C7H8	0.00952637	0.0114997	0.0103641
24.8863	Benzoic acid, ethyl ester	93-89-0	97.3013	C9H10O2	0.0386017	0.0390328	0.0443275		12.3965853607359	Styrene	100-42-5	90.7450915141437	C8H8	0.0181539	0.0129496	0
6.69357	Benzoyl isothiocyanate	532-55-8	78.611	C8H5NOS	0.0922962	0	0		10.8483113645868	3-Hexen-1-ol, (Z)-	928-96-1	96.6423094980559	C6H12O	0.0130003	0.0129712	0
26.6031	1-Cyclohexene-1-carboxaldehyde, 2,6,6-trimethyl-	432-25-7	97.4184	C10H16O	0.0289279	0.0329449	0.0417524		36.7636406678025	Dodecanoic acid, ethyl ester	106-33-2	91.5070592373257	C14H28O2	0.0101543	0.00726599	0.00767597
15.6648	Pentanoic acid, 3-methyl-, ethyl ester	5870-68-8	96.7243	C8H16O2	0.0280851	0.0429042	0.0330157		33.5722670651365	2,5-Cyclohexadiene-1,4-dione, 2,6-bis(1,1-dimethylethyl)-	719-22-2	87.9943422267793	C14H20O2	0.00900735	0.00757743	0.00800833
10.8983	3-Hexen-1-ol, (Z)-	928-96-1	96.8425	C6H12O	0.0301952	0.0787923	0		11.451610037229	Benzene, 1,3-dimethyl-	108-38-3	93.0901296367936	C8H10	0.00712836	0.00824512	0.0063499
9.23816	1,2,4-Benzenetricarboxylic acid, 1,2-dimethyl ester	54699-35-3	72.2653	C11H10O6	0	0.110873	0		31.7127221125908	Nonane, 2-methyl-5-propyl-	31081-17-1	78.9014118602457	C13H28	0	0.00748024	0.00935955
25.7427	Methyl salicylate	119-36-8	95.9835	C8H8O3	0.0352588	0.0399616	0		28.8425352466448	Tridecane	629-50-5	95.0696655616411	C13H28	0.00525599	0.00500597	0.00591692
28.1638	Nonanoic acid	112-05-0	79.8903	C9H18O2	0.0306726	0.0448955	0		17.304291098841	Pentane, 1,1-diethoxy-	3658-79-5	96.2244015592982	C9H20O2	0.00637491	0.00349987	0.0059255
17.2955	Furan, 2-pentyl-	3777-69-3	93.7741	C9H14O	0.012936	0.0192601	0.0191274		43.4336537963686	1H-Indene, 1-ethylideneoctahydro-7a-methyl-, cis-	56362-87-9	78.5351491379553	C12H20	0.0136079	0	0
10.9424	3-Hexen-1-ol	544-12-7	95.7539	C6H12O	0	0	0.0489599		12.3987742234052	Acetic acid, methoxy-, 2-phenylethyl ester	84682-19-9	79.5043016379206	C11H14O3	0	0	0.0135713
17.6509	Hexanoic acid, ethyl ester	123-66-0	96.895	C8H16O2	0.0135496	0.028088	0.00956736		17.2238847750447	Furan, 2-pentyl-	3777-69-3	92.3517233381042	C9H14O	0.0067869	0.00319689	0.00349723
22.3222	Nonanal	124-19-6	97.8949	C9H18O	0.0231951	0.0103088	0.00926379		43.4339562512463	1,4-Methano-1H-cyclohepta[d]pyridazine, 4,4a,5,6,7,8,9,9a-octahydro-10,10-dimethyl-	1000221-85-4	80.2094299903939	C12H20N2	0.0134165	0	0
11.529	p-Xylene	106-42-3	94.0548	C8H10	0.017749	0	0.0159155		10.8485933083934	3-Hexen-1-ol	544-12-7	96.6072439018948	C6H12O	0.0130456	0	0
16.191	Benzaldehyde	100-52-7	90.1123	C7H6O	0.00778746	0.011448	0.0163721		36.8875477511808	Hexadecane	544-76-3	92.9729924920074	C16H34	0.00476021	0.00326088	0.00490073
18.4964	2,4-Heptadienal, (E,E)-	4313-03-05	90.1789	C7H10O	0.00831313	0.0137615	0.0132891		22.2710913320913	Nonanal	124-19-6	82.5770922492998	C9H18O	0.00753854	0	0.00535205
25.7229	Dodecane	112-40-3	97.1977	C12H26	0	0.017345	0.0179601		16.5624797952752	Ethylamine, N,N-dinonyl-2-(2-thiophenyl)-	1000310-34-9	71.8116356910802	C24H45NS	0.0121662	0	0
33.1548	5,9-Undecadien-2-one, 6,10-dimethyl-, (E)-	3796-70-1	94.4521	C13H22O	0.0198063	0.00309428	0.00721906		40.4482125831848	Tetradecanoic acid, ethyl ester	124-06-1	90.0626098754968	C16H32O2	0.00526506	0.0038955	0.00264664
25.74	Aspirin methyl ester	580-02-9	81.7887	C10H10O4	0	0	0.0317851		25.7290345930013	Methyl salicylate	119-36-8	93.6629972465665	C8H8O3	0.011668	0	0
26.0068	Decanal	112-31-2	98.7123	C10H20O	0.0175386	0.00624277	0.0061244		34.3146800713459	(4R,4aS,6S)-4,4a-Dimethyl-6-(prop-1-en-2-yl)-1,2,3,4,4a,5,6,7-octahydronaphthalene	823810-22-6	94.2951787876827	C15H24	0.00652825	0.00161775	0.00344514
11.5171	Benzene, 1,3-dimethyl-	108-38-3	93.9229	C8H10	0	0.0186431	0.0155717		22.5638121709331	Cyclohexanol, 2,6-dimethyl-	5337-72-4	83.0113622043357	C8H16O	0.00640862	0	0.00515531
36.8106	Dodecanoic acid, ethyl ester	106-33-2	93.8312	C14H28O2	0.0121446	0.00786329	0.00944822		6.66084221911917	2-Methoxy-1,3-dioxolane	19693-75-5	79.4019917913355	C4H8O3	0	0	0.0113448
33.6707	2,5-Cyclohexadiene-1,4-dione, 2,6-bis(1,1-dimethylethyl)-	719-22-2	84.162	C14H20O2	0.0116911	0.0181851	0		6.63916294799106	Ethane, 1,1-diethoxy-	105-57-7	84.2406251160168	C6H14O2	0.00584149	0.00547176	0
14.5519	.alpha.-Pinene	80-56-8	90.0411	C10H16	0.0103747	0.0091623	0.00853221		17.2082618762142	.beta.-Myrcene	123-35-3	86.3769746287079	C10H16	0.00680458	0.00218022	0.00230664
19.116	1-Hexanol, 2-ethyl-	104-76-7	90.3169	C8H18O	0.00833448	0.0102669	0.00921303		34.3712721251024	Pentadecane	629-62-9	85.1066163500393	C15H32	0.0044354	0.00239046	0.00419812
19.9701	Benzeneacetaldehyde	122-78-1	85.8496	C8H8O	0	0.015903	0.0139677		43.4387409453781	1H-Indene, 1-ethylideneoctahydro-7a-methyl-, (1E,3a.alpha.,7a.beta.)-	56324-68-6	82.2739734882036	C12H20	0	0.0108892	0
24.969	Pyrazine, 2-methoxy-3-(2-methylpropyl)-	24683-00-9	94.4634	C9H14N2O	0.010353	0.0101764	0.00659513		15.5834531807858	Pentanoic acid, 3-methyl-, ethyl ester	5870-68-8	92.8160604930296	C8H16O2	0.00472468	0.00378826	0.00222093
43.5332	9,12,15-Octadecatrienoic acid, (Z,Z,Z)-	463-40-1	77.5139	C18H30O2	0	0.0116109	0.0159827		43.4464705599552	9,12,15-Octadecatrienoic acid, (Z,Z,Z)-	463-40-1	81.9526402284197	C18H30O2	0	0	0.0101298
27.2737	Benzeneacetic acid, ethyl ester	101-97-3	91.1166	C10H12O2	0.00771464	0.00653135	0.00916791		47.1087554008931	Octadecanoic acid, ethyl ester	111-61-5	83.7969124463363	C20H40O2	0.00485281	0.00298435	0.00222035
20.5948	Decane, 2-methyl-	6975-98-0	90.6957	C11H24	0.00838941	0.00790805	0.00702985		31.6422	Cyclohexane, 1-ethenyl-1-methyl-2,4-bis(1-methylethenyl)-, [1S-(1.alpha.,2.beta.,4.beta.)]-	515-13-9	82.9170041213119	C15H24	0	0.00995103	0
40.4954	Tetradecanoic acid, ethyl ester	124-06-1	92.7091	C16H32O2	0.0062575	0.0138745	0.00375067		31.7122140664404	Tetradecane	629-59-4	79.9198631446088	C14H30	0	0	0.00899428
19.2167	Ethanone, 1-(3-hydroxyphenyl)-	121-71-1	71.637	C8H8O2	0.01976	0	0		37.576496553793	(3R,3aS,6S,7R)-3,6,8,8-Tetramethyloctahydro-1H-3a,7-methanoazulen-6-ol	19903-73-2	86.317682594035	C15H26O	0.00396521	0.00188187	0.00312457
25.7233	Dodecane	112-40-3	95.234	C12H26	0.0169192	0.00373304	0		31.5607312327534	Nitric acid, 1-methylethyl ester	1712-64-7	79.3002008852552	C3H7NO3	0	0.00847916	0
17.2585	.beta.-Myrcene	123-35-3	82.751	C10H16	0.0111405	0.0101349	0		33.1911340133933	(E)-.beta.-Farnesene	18794-84-8	86.1836169358747	C15H24	0	0	0.00826889
6.67767	Ethane, 1,1-diethoxy-	105-57-7	78.9734	C6H14O2	0	0.0107878	0.0120804		33.1908911248724	cis-.beta.-Farnesene	28973-97-9	86.514814203663	C15H24	0	0	0.00816684
46.187	Dodecanoic acid, isooctyl ester	84713-06-4	93.0334	C20H40O2	0.0173585	0	0		43.7759942494568	Ethyl 9-hexadecenoate	54546-22-4	83.367339937072	C18H34O2	0.00328912	0.00204991	0.00250475
6.37061	1,2-Ethanediol	107-21-1	86.2019	C2H6O2	0.0167246	0	0		35.6565016446983	2(4H)-Benzofuranone, 5,6,7,7a-tetrahydro-4,4,7a-trimethyl-, (R)-	17092-92-1	83.1644760461043	C11H16O2	0.00289507	0.00328973	0.00152934
11.1283	Ethylbenzene	100-41-4	84.6804	C8H10	0.00667368	0.00698335	0.00529662		11.4463251354489	p-Xylene	106-42-3	90.4783480967733	C8H10	0	0.00758823	0
31.6578	Peroxide, diethyl	628-37-5	77.399	C4H10O2	0.0162031	0	0		27.2899968983984	Benzeneacetic acid, ethyl ester	101-97-3	74.1674164216609	C10H12O2	0.0074364	0	0
31.7365	Cyclohexane, 1-ethenyl-1-methyl-2,4-bis(1-methylethenyl)-, [1S-(1.alpha.,2.beta.,4.beta.)]-	515-13-9	84.3031	C15H24	0.00726467	0	0.0101171		25.6444627875406	Dodecane	112-40-3	82.7671219951603	C12H26	0.00345065	0	0.00378068
20.4564	Ethyl 5-methylhexanoate	10236-10-9	84.9976	C9H18O2	0.00546624	0.0060867	0.00680667		11.0228195702141	cis-3-Hexenyl phenyl acetate	42436-07-7	77.2171584907042	C14H18O2	0.00718507	0	0
43.8819	Ethyl 9-hexadecenoate	54546-22-4	84.8053	C18H34O2	0.0043075	0.0059457	0.00815357		20.5134503673778	Decane, 2-methyl-	6975-98-0	87.4432629140767	C11H24	0.00247149	0.00194072	0.00200476
17.0423	5-Hepten-2-one, 6-methyl-	110-93-0	84.1171	C8H14O	0.0113325	0	0.0049357		38.9033421825669	Heptadecane, 2-methyl-	1560-89-0	74.0510873742479	C18H38	0	0.00631914	0
27.1986	Oxirane, decyl-	2855-19-8	82.3465	C12H24O	0.00535799	0.00583672	0.00650595		33.3102930415783	3-Ethyl-2,6,10-trimethylundecane	1000432-25-9	90.0232855837505	C16H34	0	0.00258333	0.00368281
33.2494	(E)-.beta.-Farnesene	18794-84-8	94.1615	C15H24	0	0.0205083	0		27.104865774688	Cyclohexanol, 3,5-dimethyl-	5441-52-1	80.5021961961808	C8H16O	0.00333513	0.00281251	0
35.7633	2(4H)-Benzofuranone, 5,6,7,7a-tetrahydro-4,4,7a-trimethyl-, (R)-	17092-92-1	90.367	C11H16O2	0.00564216	0.00496189	0.00651188		13.4522167243458	1,3-Benzenediol, o-methoxycarbonyl-o'-(2-methoxybenzoyl)-	1010330-76-6	73.0044952912322	C16H14O6	0	0	0.0060989
33.6709	1,4-Benzenediol, 2,6-bis(1,1-dimethylethyl)-	2444-28-2	83.5504	C14H22O2	0	0	0.0170686		20.7736502320943	Decane, 3-methyl-	13151-34-3	88.5947640733908	C11H24	0.00203211	0.00215041	0.00185358
20.8568	Decane, 3-methyl-	13151-34-3	93.9071	C11H24	0.00898019	0	0.0067163		41.6534107380611	1,2-Benzenedicarboxylic acid, bis(2-methylpropyl) ester	84-69-5	92.0071521008502	C16H22O4	0.00267097	0.00155751	0.0017972
22.0617	Undecane	1120-21-4	96.8455	C11H24	0.00590024	0.00565235	0.00543295		38.298491415186	2,4,2',4'-Tetramethyl-biphenyl	1000486-97-7	89.0839970602832	C16H18	0.00216856	0.00186487	0.00181406
22.6812	Undecane, 5-methyl-	1632-70-8	86.5094	C12H26	0.00587596	0.00500138	0.00435319		25.8815036737379	Benzoic acid, 2-(1-methylpropyl)oxy-, methyl ester	1000375-33-4	86.4086261739221	C12H16O3	0	0	0.00575181
16.8401	.beta.-Pinene	127-91-3	84.4674	C10H16	0.00543095	0.00596972	0.00339507		31.6416607700406	Bicyclo[4.3.0]nonane, 7-methylene-2,4,4-trimethyl-2-vinyl-	1000156-11-9	75.2339331510589	C15H24	0.00568883	0	0
34.2769	Undecanoic acid, ethyl ester	627-90-7	79.5428	C13H26O2	0.00531052	0.00370575	0.00499849		31.7142841439192	Cyanic acid, ethyl ester	627-48-5	85.7909896296366	C3H5NO	0.00559875	0	0
38.946	Heptadecane	629-78-7	84.6763	C17H36	0	0.00629103	0.00814814		22.5644477183612	2,5-Dimethylcyclohexanol	3809-32-3	80.4963218163381	C8H16O	0	0	0.00523439
36.9559	Hexadecane	544-76-3	93.8765	C16H34	0.00449847	0.00404223	0.00455695		10.9207543300938	3-Hexen-1-ol, formate, (Z)-	33467-73-1	88.8717383141061	C7H12O2	0	0	0.00521041
10.904	Methyl 2-butynoate	23326-27-4	70.7833	C5H6O2	0	0	0.01202		42.0924449962987	Pentadecanoic acid, ethyl ester	41114-00-5	86.2013383505548	C17H34O2	0.00173801	0.00147519	0.00192462
18.4815	Furan, 2-propyl-	4229-91-8	88.9688	C7H10O	0	0	0.0118413		43.4380075355946	Phthalic acid, butyl hex-2-yn-4-yl ester	1000315-19-2	81.956215400232	C18H22O4	0	0.00510352	0
20.9827	1,4-Heptadiene, 3,3,6-trimethyl-	74498-89-8	72.4445	C10H18	0	0.00529981	0.00717192		10.8780464872526	1,5-Hexadiene	592-42-7	79.8454569771446	C6H10	0	0.00494459	0
31.7995	Tetradecane	629-59-4	82.5229	C14H30	0	0	0.0110144		31.6415468221379	1,5-Cyclodecadiene, 1,5-dimethyl-8-(1-methylethenyl)-, [S-(Z,E)]-	75023-40-4	76.8969634797533	C15H24	0.00494415	0	0
7.78157	1,3-Oxazetidin-2-one, 3-phenyl-	16877-22-8	80.7864	C8H7NO2	0	0	0.0101189		32.5116112424208	.alpha.-Ionone	127-41-3	86.618946132451	C13H20O	0.00293621	0.00178886	0
19.9806	Bicyclo[3.2.0]hepta-2,6-diene	2422-86-8	88.2523	C7H8	0.0082578	0	0		32.5119473672323	3-Buten-2-one, 4-(2,2-dimethyl-6-methylenecyclohexyl)-	79-76-5	85.1060200868619	C13H20O	0.00286148	0.00180513	0
24.466	Nonane, 5-(2-methylpropyl)-	62185-53-9	71.5321	C13H28	0.00268038	0.00748583	0		11.0409622888093	Ethylbenzene	100-41-4	81.424842012289	C8H10	0.00212479	0	0.00236592
27.7851	1-Cyclohexene-1-acetaldehyde, 2,6,6-trimethyl-	472-66-2	85.7398	C11H18O	0.00271168	0.00240421	0.00393684		28.7271904414933	2-Butanol, 3-methyl-, (S)-	1517-66-4	71.1489	C5H12O	0	0.00440861	0
37.6747	(3R,3aS,6S,7R)-3,6,8,8-Tetramethyloctahydro-1H-3a,7-methanoazulen-6-ol	19903-73-2	85.8226	C15H26O	0.00245099	0.00273885	0.00392347		11.0114661550101	cis-3-Hexenyllactate	61931-81-5	80.0020641902246	C9H16O3	0.00429862	0	0
41.2441	4,8,12-Tetradecatrienal, 5,9,13-trimethyl-	66408-55-7	90.559	C17H28O	0.00788433	0	0		28.7274499769167	1-Butanol, 4-(1-methylethoxy)-	31600-69-8	71.5581989291627	C7H16O2	0	0.00408938	0
33.6646	4,6-di-tert-Butylresorcinol	5374-06-01	85.5945	C14H22O2	0.0076105	0	0		19.1115395749793	3H-Cyclopenta[c]pyridazin-3-one, 2,5,6,7-tetrahydro-	1000338-22-1	74.7593478745417	C7H8N2O	0	0.00405972	0
15.6712	Acetic acid, pentyl ester	628-63-7	77.2113	C7H14O2	0	0.0102809	0		19.1119503569254	Cyclohexene, 1-ethyl-6-ethylidene-	61141-57-9	80.8142041106687	C10H16	0	0.00399406	0
31.8007	Sulfurous acid, 2-ethylhexyl hexyl ester	1000309-20-2	81.438	C14H30O3S	0.00739651	0	0		47.3853857132474	Butanenitrile, 4-(cyanomethylimino)-	167320-01-6	70.7357078629277	C6H7N3	0	0.00394887	0
24.6941	Undecane, 3-methyl-	1002-43-3	84.9229	C12H26	0.00237978	0.00248569	0.00321377		34.1181025647868	1,3-Dimethyl-1H-pyrazole-4-carbaldehyde	25016-12-0	76.704271138031	C6H8N2O	0.00386516	0	0
24.1216	Decane, 2,4-dimethyl-	2801-84-5	78.3791	C12H26	0.00478949	0	0.00253682		11.2756315886197	Methane, nitro-	75-52-5	72.1489156309574	CH3NO2	0.00382582	0	0
12.4856	4,6-Octadiyn-3-one, 2-methyl-	29743-33-7	77.1304	C9H10O	0.00692308	0	0		12.6225284998299	Pentanoic acid, ethyl ester	539-82-2	84.5619883477596	C7H14O2	0	0	0.00376479
20.2474	Decane, 5-methyl-	13151-35-4	94.2274	C11H24	0.0027212	0.002546	0.00255366		22.5534802303896	Tridecane, 6-methyl-	13287-21-3	81.2775312634889	C14H30	0	0.0036333	0
22.6866	Cyclohexanol, 1,3-dimethyl-, cis-	15466-94-1	76.8036	C8H16O	0	0	0.0074392		25.6449127682877	Decane, 3,6-dimethyl-	17312-53-7	83.0974221201247	C12H26	0.00353924	0	0
34.4411	Pentadecane	629-62-9	91.6263	C15H32	0.0034564	0	0.00331928		31.6446978196932	(-)-delta.-Panasinsine	1000156-11-8	75.1847657380977	C15H24	0	0	0.0034879
29.6178	Decanoic acid, methyl ester	110-42-9	70.0218	C11H22O2	0.0039339	0	0.00253564		25.8371327343389	5-(2,2,2-Tri(2-cyanoethyl)acetyl)-2-methylpyridine	93650-31-8	84.1676121533893	C17H18N4O	0	0.00342363	0
40.7085	Hexadecane, 2,6,10,14-tetramethyl-	638-36-8	87.6419	C20H42	0.00353765	0	0.00291188		28.7246015954519	Acetic acid, (acetyloxy)-	13831-30-6	74.5344105773825	C4H6O4	0	0	0.00341669
17.7233	cis-2-(2-Pentenyl)furan	70424-13-4	75.8654	C9H12O	0.00606781	0	0		25.6482075402122	Undecane, 3-methyl-	1002-43-3	80.6707912843727	C12H26	0	0	0.00340331
42.0475	1-Tetradecanol	112-72-1	88.5463	C14H30O	0.00605004	0	0		12.6224303316366	2,2-Dimethylvaleric acid	1185-39-3	75.5851850637478	C7H14O2	0	0	0.00339732
42.0455	1-Tetradecanol, methyl ether	1000406-29-1	89.4693	C15H32O	0.00584626	0	0		10.9218207125677	cis-3-Hexenyl crotonate	1000429-17-4	75.7499689741028	C10H16O2	0	0	0.00337946
20.9815	2,7-Octadiene, 4-methyl-	1000061-78-0	77.3673	C9H16	0	0	0.00659069		31.0210494991003	Dodecane, 2,6,10-trimethyl-	3891-98-3	75.9810244391716	C15H32	0.000899509	0	0.00232379
17.7342	Furan, 2-(1-pentenyl)-, (Z)-	20992-60-3	75.3781	C9H12O	0	0	0.00653105		32.5727818132616	1H-3a,7-Methanoazulene, 2,3,4,7,8,8a-hexahydro-3,6,8,8-tetramethyl-, [3R-(3.alpha.,3a.beta.,7.beta.,8a.alpha.)]-	469-61-4	79.8284408122929	C15H24	0.00313736	0	0
7.07764	Oxime-, methoxy-phenyl-_	1000222-86-6	77.6364	C8H9NO2	0	0	0.00645116		21.9828160859367	Undecane	1120-21-4	86.0314926461313	C11H24	0.00172523	0.00138225	0
31.7349	1,5-Cyclodecadiene, 1,5-dimethyl-8-(1-methylethenyl)-, [S-(Z,E)]-	75023-40-4	82.9245	C15H24	0	0.00687706	0		11.4667306115546	(1H)Pyrrole-3-carbonitrile, 2-methyl-	26187-27-9	79.2426788884838	C6H6N2	0	0	0.00289115
31.2026	Propanoic acid, 2-methyl-, 3-hydroxy-2,2,4-trimethylpentyl ester	77-68-9	85.8969	C12H24O3	0	0.00246589	0.00367862		27.3133081739223	Isovaleraldehyde benzyl 3-methylbutyl acetal	1000431-59-8	75.448589886061	C17H28O2	0.00288368	0	0
31.7988	Hexane, 2,2,5,5-tetramethyl-	1071-81-4	78.8956	C10H22	0	0.00676836	0		27.6902386407283	1-Cyclohexene-1-acetaldehyde, 2,6,6-trimethyl-	472-66-2	79.6122182667518	C11H18O	0.0015008	0.000647252	0.000667239
24.1216	Octane, 3,4,5,6-tetramethyl-	62185-21-1	79.9387	C12H26	0.00498309	0	0		24.045289515067	Octane, 3,4,5,6-tetramethyl-	62185-21-1	83.0706153751878	C12H26	0.0013311	0.00147932	0
17.6473	Succinimide	123-56-8	71.5944	C4H5NO2	0	0.00668665	0		7.43241266051075	Oxalic acid, dipropyl ester	1000309-25-4	76.1181473586399	C8H14O4	0.00273998	0	0
33.9412	3-Butenoic acid, 2-oxo-4-phenyl-	1000142-21-0	77.1702	C10H8O3	0.00314715	0.00234767	0		27.1044373658078	Oxirane, decyl-	2855-19-8	82.5041786886298	C12H24O	0	0	0.00269163
24.8265	1-Nonanol	143-08-8	85.4357	C9H20O	0.00487061	0	0		36.0514479064189	Naphthalene, 1,4,6-trimethyl-	2131-42-2	77.2606180111194	C13H14	0.00191019	0.000769017	0
23.8717	Nonane, 5-methyl-5-propyl-	17312-75-3	70.4811	C13H28	0.0023225	0.00328933	0		9.29634755448702	1,1-Ethanediol, diacetate	542-10-9	82.3187975257506	C6H10O4	0	0	0.00267167
33.3903	3-Ethyl-2,6,10-trimethylundecane	1000432-25-9	74.0699	C16H34	0.0023413	0	0.0025786		22.3039686864021	3-Hydroxycyclopent-2-en-1-one	1000486-84-6	85.6914928059125	C5H6O2	0	0.00256762	0
42.1564	Pentadecanoic acid, ethyl ester	41114-00-5	80.104	C17H34O2	0.00248977	0	0.00235357		24.6136507528618	Undecane, 3-methyl-	1002-43-3	86.0230396879713	C12H26	0.000793277	0.000978071	0.000712265
28.1635	Naphthalene, 1,2,3,4-tetrahydro-6-methyl-	1680-51-9	81.0688	C11H14	0.00444951	0	0		32.5781485201006	(-)-Aristolene	6831-16-9	74.1030293002231	C15H24	0	0.0024724	0
20.5996	Pentane, 2,3,4-trimethyl-	565-75-3	79.8893	C8H18	0	0	0.00491213		11.4430062282064	(R)-(-)-2-Phenylglycinol	56613-80-0	73.0902829397042	C8H11NO	0	0.00246203	0
38.9459	Decane, 2,3,6-trimethyl-	62238-12-4	87.333	C13H28	0.00426217	0	0		9.20894522750373	1-(1,3-benzodioxol-5-yl)-N-(1,3-benzodioxol-4-ylmethyl)-N-methylpropan-2-amine	1000378-90-9	75.9095689247598	C19H21NO4	0.0023989	0	0
17.6478	Oxalic acid, pentyl propyl ester	1000309-25-7	87.2513	C10H18O4	0.004125	0	0		32.5787210883025	Cubenene	29837-12-5	72.1129233113316	C15H24	0	0.00234797	0
34.2503	Cetene	629-73-2	91.4517	C16H32	0.00402573	0	0		40.3007951997771	Benzene, 1,1'-dodecylidenebis[4-methyl-	55268-62-7	75.3684902572785	C26H38	0.000830468	0.000726477	0.000788265
13.9005	Dimethyl sulfone	67-71-0	86.0589	C2H6O2S	0.0040118	0	0		14.4196312466071	Bicyclo[3.1.1]hept-2-ene, 3,6,6-trimethyl-	4889-83-2	77.7232628332849	C10H16	0.00108967	0.00115687	0
34.2501	1-Tetradecene	1120-36-1	88.5709	C14H28	0.00395336	0	0		19.0480831127933	Heptane, 4-azido-	27126-22-3	89.6660239140397	C7H15N3	0	0.00113275	0.000997619
22.6872	Pentane, 2,2,4,4-tetramethyl-	1070-87-7	81.2922	C9H20	0	0	0.00445226		20.1609687040964	Heptane, 4-ethyl-	2216-32-2	89.7804149119684	C9H20	0.000719776	0.000725476	0.000683242
22.6311	Furazan, dimethyl-	4975-21-7	78.0808	C4H6N2O	0.00225962	0.0021172	0		45.4839911486388	Undecanoic acid, 2,6,10-trimethyl-, methyl ester	1001-79-2	73.8748762403357	C15H30O2	0	0.00111918	0.000974118
47.1899	Octadecanoic acid, ethyl ester	111-61-5	84.4087	C20H40O2	0.00378614	0	0		32.5122897239322	1-(4-Hydroxyphenyl)-1-hexanone	1000484-44-7	78.8429684378909	C12H16O2	0	0	0.00208093
15.6747	n-Propyl acetate	109-60-4	82.6665	C5H10O2	0	0.00499737	0		40.5419146687951	Dodecane, 2-methyl-	1560-97-0	86.3782687756431	C13H28	0.00203059	0	0
40.6987	Hexadecane, 7,9-dimethyl-	21164-95-4	75.3219	C18H38	0	0.00490448	0		28.0887573209967	Naphthalene, 1,2,3,4-tetrahydro-5-methyl-	2809-64-5	79.2538	C11H14	0.000811263	0	0.00121724
28.2407	1,3-Dioxolane, 2-(1,1-dimethylethyl)-2-methyl-	6135-54-2	72.8934	C8H16O2	0.00359365	0	0		19.0194330283733	1-Hexanol, 2-ethyl-	104-76-7	77.5354447190883	C8H18O	0.00194102	0	0
22.6811	Methoxyacetic acid, 2-tetrahydrofurylmethyl ester	1000282-41-3	75.2763	C8H14O4	0.0035562	0	0		36.0734374705113	Naphthalene, 1,6,7-trimethyl-	2245-38-7	76.968397278685	C13H14	0.00192009	0	0
24.8271	1H-Pyrazole, 3-ethyl-4,5-dihydro-	5920-29-6	70.3932	C5H10N2	0.00353978	0	0		38.2065761849273	Octane, 1,1'-oxybis-	629-82-3	81.0088091335041	C16H34O	0.00189125	0	0
22.9402	Octane, 6-ethyl-2-methyl-	62016-19-7	72.1679	C11H24	0.00342433	0	0		9.18119994599763	Succinic acid, phenethyl 2-methylbutyl ester	1000358-00-2	70.7367386366544	C17H24O4	0	0	0.00182935
38.2711	Octane, 1,1'-oxybis-	629-82-3	87.088	C16H34O	0.00339761	0	0		24.3341627731978	2-Pentene-1,4-dione, 1-(1,2,2-trimethylcyclopentyl)	1010196-77-9	70.215850459919	C13H20O2	0.00181404	0	0
31.2038	Propanoic acid, 2-methyl-, hexyl ester	2349-07-07	81.1366	C10H20O2	0.00333741	0	0		22.858154468686	Octane, 2,6,6-trimethyl-	54166-32-4	86.8274121608154	C11H24	0.000450584	0.000481029	0.000878432
22.6845	3-Ethyl-3-methylheptane	17302-01-1	83.8122	C10H22	0	0.00439512	0		41.6503714124751	Dibutyl phthalate	84-74-2	89.2664649618334	C16H22O4	0	0	0.00175621
7.10651	Propanoic acid, 2-hydroxy-, propyl ester	616-09-1	73.8792	C6H12O3	0.0031973	0	0		9.31639746790245	Ethyl orthoformate	122-51-0	73.0510133859128	C7H16O3	0	0	0.00175398
10.8459	1H-Pyrazole, 4,5-dihydro-4,5-dimethyl-	28019-94-5	72.9104	C5H10N2	0	0	0.00362583		28.7310248993976	Propane-1,1-diol dipropanoate	5331-24-8	75.9869432073646	C9H16O4	0	0	0.00166507
24.817	1-Butanol	71-36-3	92.2768	C4H10O	0.00303717	0	0		35.0486778265546	Naphthalene, 1,2,3,4,4a,5,6,8a-octahydro-7-methyl-4-methylene-1-(1-methylethyl)-, (1.alpha.,4a.beta.,8a.alpha.)-	39029-41-9	83.9281058900205	C15H24	0.00165956	0	0
22.6342	Decane, 2,5-dimethyl-	17312-50-4	78.6481	C12H26	0	0	0.00340605		35.0472662533016	(+)-epi-Bicyclosesquiphellandrene	54274-73-6	80.7461477939025	C15H24	0	0	0.00154343
13.6055	2-Hydrazino-nicotinic acid	1000274-98-1	70.4615	C6H7N3O2	0.00295602	0	0		31.0136100491076	Cyclobutylamine, N-trimethylacetyl-	1339633-43-0	71.7990174485135	C9H17NO	0.00154186	0	0
36.7477	2,2,4-Trimethyl-1,3-pentanediol diisobutyrate	6846-50-0	79.3941	C16H30O4	0	0	0.00334089		24.5508768496564	Cyclopropylphenylmethane	1667-00-1	73.5567209305065	C10H12	0.00150934	0	0
17.7247	Furan, 2-(1-pentenyl)-, (E)-	20992-69-2	79.5883	C9H12O	0	0.00392163	0		23.2785502158229	Undecane, 2,8-dimethyl-	17301-25-6	92.3472414817751	C13H28	0.000859372	0	0.000642848
33.2276	Cyclohexane, octyl-	1795-15-9	76.3157	C14H28	0.00280991	0	0		17.6642679527386	Furan, 2-(1-pentenyl)-, (E)-	20992-69-2	77.8529496473328	C9H12O	0.00146217	0	0
22.6766	2-Propenamide	1979-06-01	84.9099	C3H5NO	0	0.0037638	0		29.3701054688344	1,1'-Bicyclohexyl	92-51-3	82.4660609369451	C12H22	0.000491964	0.000388357	0.000551669
32.6044	.alpha.-Ionone	127-41-3	76.6269	C13H20O	0	0	0.00312681		23.8005280995376	3,6-Dimethyl-2,4-heptadione	83631-16-7	70.4453965368835	C9H16O2	0.00141843	0	0
24.466	3,4-Hexanedione, 2,2,5-trimethyl-	20633-03-8	74.2203	C9H16O2	0.00266791	0	0		17.6175178774465	Pentanoic acid, 2-methyl-, methyl ester	2177-77-7	71.1708478592274	C7H14O2	0	0	0.00140201
20.4666	1-Octen-3-one	4312-99-6	78.92	C8H14O	0.0026413	0	0		33.1523234117884	Cyclopentane, nonyl-	2882-98-6	93.0486626575564	C14H28	0	0.00139528	0
27.2049	2-Undecene, 4-methyl-	91695-32-8	76.4207	C12H24	0.00262451	0	0		34.3695866244558	Butane, 2,2,3,3-tetramethyl-	594-82-1	84.0112652173382	C8H18	0	0.0013695	0
21.9489	Heptanoic acid, ethyl ester	106-30-9	84.9893	C9H18O2	0	0	0.00298332		24.0445435313625	Undecane, 5-methyl-	1632-70-8	81.3975494772433	C12H26	0.00134093	0	0
10.9099	Propanoic acid, ethenyl ester	105-38-4	72.9077	C5H8O2	0.00258741	0	0		10.8487919703085	1,2,4-Triazine	290-38-0	76.2228474818289	C3H3N3	0.00131875	0	0
24.465	Undecane, 2-methyl-	7045-71-8	75.9789	C12H26	0	0	0.00295189		22.5572311261229	2-Azidopropane	691-57-6	72.649063771551	C3H7N3	0.00130943	0	0
9.13452	2,2-Diethoxyacetamide	61189-99-9	71.7673	C6H13NO3	0	0.00335268	0		30.286717420944	Heptylcyclohexane	5617-41-4	81.713516379073	C13H26	0.000602071	0.000689138	0
41.725	1,2-Benzenedicarboxylic acid, bis(2-methylpropyl) ester	84-69-5	91.862	C16H22O4	0	0.00334964	0		22.5510035946614	Butane, 2-isocyanato-	15585-98-5	78.8324863616505	C5H9NO	0	0.00129065	0
33.9367	Benzoimidazol-1-yl-acetic acid	1010317-79-2	73.7552	C9H8N2O2	0	0	0.00278721		16.5160755643367	Ethyl orthoformate	122-51-0	72.2555361502115	C7H16O3	0	0	0.00127124
30.3657	Dodecane, 2-cyclohexyl-	13151-82-1	81.5497	C18H36	0.00243487	0	0		47.1054991197476	Butanedioic acid, dipropyl ester	925-15-5	71.1618164215999	C10H18O4	0.00125737	0	0
25.0165	Acetic acid, (acetyloxy)-	13831-30-6	77.8775	C4H6O4	0.0023995	0	0		24.5719746272579	Pinocarvone	30460-92-5	75.8433572480438	C10H14O	0.00125596	0	0
24.4612	Dodecane, 3-methyl-	17312-57-1	81.5169	C13H28	0	0.00324506	0		47.2476	9,15-Octadecadienoic acid, methyl ester, (Z,Z)-	17309-05-6	78.2908221394152	C19H34O2	0.0012495	0	0
28.2193	Benzoic acid, 2-hydroxy-, ethyl ester	118-61-6	78.9046	C9H10O3	0	0.00320256	0		33.3056363787862	1-Butanol, 2-methyl-	137-32-6	74.3232558196077	C5H12O	0.00123027	0	0
25.1914	Cyclohexanol, 5-methyl-2-(1-methylethyl)-, [1S-(1.alpha.,2.beta.,5.beta.)]-	23283-97-8	75.7563	C10H20O	0	0	0.00264642		7.80244216546661	2-Butene-1,4-diol, (Z)-	6117-80-2	82.0044051360314	C4H8O2	0.00123007	0	0
17.748	2-(3-methyl-2-cyclopenten-1-yl)-2-methylpropionaldehyde	1000365-94-0	80.143	C10H16O	0.00231336	0	0		45.4786889084192	Heptadecanoic acid, ethyl ester	14010-23-2	79.3242112430954	C19H38O2	0.00121225	0	0
40.7058	Dodecane, 2,6,10-trimethyl-	3891-98-3	89.543	C15H32	0	0	0.00263626		37.839942869264	Nonane, 2,2,4,4,6,8,8-heptamethyl-	4390-04-09	84.2681631879708	C16H34	0	0	0.00118824
33.1545	5,9-Undecadien-2-one, 6,10-dimethyl-, (Z)-	3879-26-3	82.8891	C13H22O	0	0.00305839	0		17.3128844109407	2-Hydroxyethyl methacrylate	868-77-9	86.0665387129191	C6H10O3	0	0.00118364	0
22.6306	Undecane, 6-methyl-	17302-33-9	74.1244	C12H26	0	0.00304967	0		17.3014958605946	Oxamide, N-(methylthio)carbonyl-	1000151-70-0	78.6056970427427	C4H6N2O3S	0	0.00117882	0
22.6901	1,3-Propanediamine	109-76-2	70.6936	C3H10N2	0.00223369	0	0		15.5805599992681	Acetic acid, pentyl ester	628-63-7	74.6798721205083	C7H14O2	0.00117069	0	0
33.2247	Methyl 6,8-dodecadienyl ether	1000130-99-9	78.2522	C13H24O	0	0	0.00254451		35.0480798934852	cis-Muurola-4(15),5-diene	157477-72-0	84.8171332310546	C15H24	0	0.00115325	0
28.1872	Oxazole, 4,5-dihydro-2,4,4-trimethyl-	1772-43-6	73.3546	C6H11NO	0	0.00295738	0		40.6308740709951	Undecane, 5,5-dimethyl-	17312-73-1	84.3351948235831	C13H28	0	0.00113264	0
17.8983	Hex-4-enoic acid, ethyl ester (other isomer)	1000302-90-0	88.6368	C8H14O2	0	0	0.00241303		14.4152809437354	Tricyclo[2.2.1.0(2,6)]heptane, 1,3,3-trimethyl-	488-97-1	80.2788389000074	C10H16	0.00107492	0	0
23.8735	Decane, 4-ethyl-	1636-44-8	80.0863	C12H26	0	0	0.00241037		23.5752648499345	5-Ethyldecane	17302-36-2	88.3972657478741	C12H26	0.00064712	0.000389559	0
34.6815	Butylated Hydroxytoluene	128-37-0	80.2828	C15H24O	0	0.00285557	0		26.061478976807	Decane, 2,5,9-trimethyl-	62108-22-9	87.8585343636909	C13H28	0.000589758	0.000434721	0
24.8325	1-Heptanol	111-70-6	86.2084	C7H16O	0	0	0.0023976		27.2748248268068	Hexanoic acid, 1-ethenyl-1,5-dimethyl-4-hexenyl ester	7779-23-9	81.3211695951922	C16H28O2	0	0	0.00101178
23.0663	Nonane, 3-methyl-5-propyl-	31081-18-2	86.9136	C13H28	0	0.00282093	0		45.4968988304443	Tetradecanoic acid, 2-methyl-, methyl ester	55554-09-1	71.062105044589	C16H32O2	0	0	0.000957934
19.0161	o-Cymene	527-84-4	81.8305	C10H14	0	0	0.00236139		27.278430252496	N-(2-Pyridinylmethyl)-1-butanamine	58061-48-6	79.417844072145	C10H16N2	0.000546614	0.000392283	0
20.9845	2-Propyn-1-ol, acetate	627-09-8	71.7254	C5H6O2	0	0.00277471	0		40.0656172883469	Dimethylmalonic acid, isohexyl 2-phenethyl ester	1000361-61-8	75.4285298979291	C19H28O4	0	0	0.000929941
28.2882	Butanoic acid	107-92-6	73.2215	C4H8O2	0	0	0.00232818		30.2963522801454	1,6:3,4-Dianhydro-2-deoxy-.beta.-d-lyxo-hexopyranose	50767-53-8	82.3075651552372	C6H8O3	0	0	0.000926117
33.9369	4-Pentenoic acid, 2,2-diethyl-3-oxo-5-phenyl-, ethyl ester	337503-48-7	79.2079	C17H22O3	0	0	0.00232581		28.843939617513	Methyl propargyl ether	627-41-8	73.1836621976611	C4H6O	0	0.000923843	0
29.148	Diisopropylethylamine	7087-68-5	80.0202	C8H19N	0	0	0.00228914		31.1089267076343	Butanoic acid, butyl ester	109-21-7	73.366330034176	C8H16O2	0.000227448	0.000691145	0
34.2499	2-Octanol, (R)-	5978-70-1	80.5417	C8H18O	0	0.00271638	0		33.147445992798	N-Acetyl-3-pyrroline	21399-13-3	76.7155833963495	C6H9NO	0.000918194	0	0
17.8989	3-Hexenoic acid, ethyl ester	2396-83-0	82.4073	C8H14O2	0	0	0.00226222		24.3854894373201	Undecane, 3,5-dimethyl-	17312-81-1	74.2607446656129	C13H28	0.000913388	0	0
7.8204	Acetic acid, mercapto-	1968-11-01	79.9362	C2H4O2S	0	0.00264998	0		34.231695335016	Acetic acid, methoxy-, ethyl ester	3938-96-3	73.3025830096235	C5H10O3	0.00090586	0	0
34.2535	2-Heptanol, 6-methyl-	4730-22-7	76.5611	C8H18O	0	0.00254154	0		28.8439358595551	2-Butenal	4170-30-3	72.1502562089041	C4H6O	0	0.000905847	0
24.826	Formic acid, heptyl ester	112-23-2	85.2974	C8H16O2	0	0.00253257	0		35.6734205853026	2,4,6(3H)-Pteridinetrione, 1,5-dihydro-	2577-35-7	77.8217416316589	C6H4N4O3	0	0.000892518	0
20.243	Heptane, 4-ethyl-	2216-32-2	95.1048	C9H20	0	0.00253132	0		20.3213544801019	Decane, 4-methyl-	2847-72-5	82.8331243389915	C11H24	0	0.000888672	0
17.7577	Furan, 2-[(methylthio)methyl]-	1438-91-1	72.5517	C6H8OS	0	0.00245355	0		14.3945804654043	.alpha.-Phellandrene	99-83-2	80.1117142295187	C10H16	0	0	0.000887675
34.4415	Octane, 2,7-dimethyl-	1072-16-8	88.3621	C10H22	0	0.00238229	0		21.9799697871818	Heptano-dibutyrin	65235-13-4	72.9539088159367	C18H32O6	0.000883403	0	0
7.90015	2-Hydroxybutanenitrile	1000486-93-5	85.0409	C4H7NO	0	0.00231852	0		24.3853454054661	Undecane, 2-methyl-	7045-71-8	73.6985115452163	C12H26	0.000880051	0	0
27.2111	2,4-Dimethyl-1,5-diazabicyclo[3.1.0]hexane (trans)	1000283-20-9	74.4905	C6H12N2	0	0.00227923	0		24.5622783670751	Naphthalene, 1,2,3,4-tetrahydro-	119-64-2	76.4413477672855	C10H12	0	0.000875096	0
24.8246	1-Hexanol, 4-methyl-	818-49-5	91.2787	C7H16O	0	0.00203857	0		17.6552975792843	Benzyl mandelate	890-98-2	75.9064585317009	C15H14O3	0.000864378	0	0
28.1122	5-Ethyl-4-octanone	1000374-08-1	71.8748	C10H20O	0	0.00202087	0		31.1191383160718	Propanoic acid, 2-methyl-, 3-hydroxy-2,2,4-trimethylpentyl ester	77-68-9	78.832749010109	C12H24O3	0	0.000861696	0
31.6635	Decanoic acid, ethyl ester	110-38-3	98.8138	C12H24O2					36.0735246189682	Naphthalene, 2-(1-methylethyl)-	2027-17-0	73.2834143122287	C13H14	0.000851482	0	0
									25.8460368555377	N-(4-Pyridinylmethyl)-1-propanamine	70065-81-5	72.4761880520734	C9H14N2	0	0	0.000835456
									17.5034807544269	Mesitylene	108-67-8	72.1593368309177	C9H12	0.000833079	0	0
									15.3830462368822	2-Hexyl-2-[5-(thiophen-2-yl)thiophen-2-yl]-1,3-dioxolane	1000387-52-0	70.8093753508622	C17H22O2S2	0	0	0.000809545
									23.2782835297772	Decane, 3,8-dimethyl-	17312-55-9	91.5978042137652	C12H26	0.000804003	0	0
									23.9964	Decane, 2,5-dimethyl-	17312-50-4	77.8282598316526	C12H26	0	0	0.000801054
									20.3221347621093	Octane, 3-ethyl-	5881-17-4	84.8378018593105	C10H22	0	0.000800389	0
									7.75114883796597	Cyclobutane, methyl-	598-61-8	80.4326617951896	C5H10	0.000794357	0	0
									47.2489345744637	Norbornane, 2-isobutyl-	18127-14-5	76.0781216277151	C11H20	0.000776906	0	0
									17.2328817149217	2-Pentyn-4-one	7299-55-0	76.5054658289963	C5H6O	0	0	0.000775088
									14.1390910708443	Dimethyl sulfone	67-71-0	85.5228465975861	C2H6O2S	0.000772282	0	0
									36.0511914746453	3,4-Diethoxy-3-cyclobutene-1,2-dione	5231-87-8	72.4768831718497	C8H10O4	0	0	0.000765154
									22.2939414332979	Allyl 2-methylbutyrate	1000433-24-1	79.0155053888023	C8H14O2	0	0.000762524	0
									24.5621765499867	2-Furancarboxylic acid, 2-phenylethyl ester	7149-32-8	78.6759024840207	C13H12O3	0	0	0.000761315
									9.07571086194351	Ethanedioic acid, dimethyl ester	553-90-2	83.2081856265582	C4H6O4	0	0	0.000749159
									37.8440907789669	4-Ethyl-1,3-thiazole	17626-72-1	76.2599250112248	C5H7NS	0	0.000749055	0
									20.3202077755626	Octane, 2,3,6-trimethyl-	62016-33-5	86.817819107062	C11H24	0.000739003	0	0
									22.330841436961	1H-Pyrazole-1-carboximidamide, 3,5-dimethyl-	22906-75-8	79.8477030558098	C6H10N4	0	0.000735993	0
									20.3199760719517	Octane, 3,3-dimethyl-	4110-44-5	86.3459166638772	C10H22	0.000728416	0	0
									23.2820737940938	Decane, 2,3,6-trimethyl-	62238-12-4	89.5053156455352	C13H28	0	0	0.000720603
									33.1780468112472	Oxalic acid, cyclohexyl butyl ester	1000309-30-5	76.3794486226532	C12H20O4	0	0	0.000707828
									28.4256674115915	Benzene, pentamethyl-	700-12-9	76.6744590203476	C11H16	0.000265197	0.000216984	0.000224566
									23.7995279361277	Decane, 4-ethyl-	1636-44-8	79.8134751499924	C12H26	0	0	0.000683244
									19.2773483222978	Eucalyptol	470-82-6	75.7300797525872	C10H18O	0	0.000677884	0
									27.9531916661631	Undecane, 6,6-dimethyl-	17312-76-4	90.2667227797183	C13H28	0.000670459	0	0
									22.9814282201354	Nonane, 2,6-dimethyl-	17302-28-2	86.2875625430153	C11H24	0.00066985	0	0
									35.7304028469183	Fumaric acid, butyl pent-4-en-2-yl ester	1000348-92-3	70.6975707854904	C13H20O4	0.000666609	0	0
									29.7566999173367	Naphthalene, 1,2,3,4-tetrahydro-2,6-dimethyl-	7524-63-2	72.047830817503	C12H16	0.000653629	0	0
									16.966535525203	Pentanoic acid, 2-methyl-, anhydride	63169-61-9	73.5500594106973	C12H22O3	0.000649804	0	0
									22.9779957227605	Nonane, 5-butyl-	17312-63-9	84.0097716680388	C13H28	0	0	0.000632949
									27.5492468204945	Hexanethioic acid, S-methyl ester	2432-77-1	83.7078427154973	C7H14OS	0	0	0.000632151
									22.9780759381802	Decane, 5-propyl-	17312-62-8	81.6472626665015	C13H28	0	0	0.000628762
									29.6079263994515	2-Amino-2-oxoethyl acetate	1000500-76-5	71.8780958200493	C4H7NO3	0	0.000624798	0
									7.78036915500595	.beta.-Alanine	107-95-9	71.0704331326812	C3H7NO2	0	0	0.000620887
									8.78018140900904	2-Propenal	107-02-8	86.8878124332414	C3H4O	0.000615835	0	0
									26.062259020497	Undecane, 2,6-dimethyl-	17301-23-4	77.6900456760824	C13H28	0	0	0.00061163
									39.8251088775958	9,9'-Bi-9H-fluorene, 9,9'-dimethoxy-	50616-99-4	74.887832969318	C28H22O2	0	0	0.000598022
									19.8753001630503	Dodecane, 5-methyl-	17453-93-9	72.5366032540041	C13H28	0.000400905	0	0.000195719
									23.2816506932129	Undecane, 4,4-dimethyl-	17312-68-4	87.0063228682165	C13H28	0	0.000590265	0
									23.7947567395323	5-Nonanol, trimethylacetate	1000463-48-2	76.3682689410653	C14H28O2	0	0.000579968	0
									30.2939274268175	Oxalic acid, cyclobutyl octyl ester	1000309-69-9	78.7164587876439	C14H24O4	0	0	0.00057895
									26.0619947532111	Nonane, 3-methyl-	5911-04-06	75.9417261453922	C10H22	0	0	0.000572336
									13.5006206762792	2-Methyl-1,3-oxathiolane-2-acetic acid methyl ester	80563-95-7	77.8240611367592	C7H12O3S	0	0.000556812	0
									17.6955643476518	p-Hexylbenzaldehyde diethyl acetal	89511-01-3	70.7250838531884	C17H28O2	0	0	0.000540585
									29.2448320296291	1H-Indene-1-methanol, .alpha.-methyl-, acetate	63839-85-0	77.6967259361412	C13H14O2	0.000513535	0	0
									7.75111353785474	.beta.-Alanine	107-95-9	73.9021	C3H7NO2	0	0	0.000511192
									18.1172185417543	Benzene, (2-methylpropyl)-	538-93-2	82.5463694974725	C10H14	0	0.000227996	0.00028243
									38.2151000379358	3-Methyl-1-[(1H)-1,2,4-triazol-1-yl]butan-2-one	64922-02-7	80.887997754106	C7H11N3O	0	0	0.000510053
									25.0860256321434	4-Nonanone, 8-methyl-	6137-29-7	72.6281209575983	C10H20O	0.000504681	0	0
									17.1740563287681	Benzenemethanesulfonamide	4563-33-1	72.0726712826316	C7H9NO2S	0	0	0.000495416
									22.332116647894	[(Furan-2-carbonyl)methylamino]acetic acid	1010316-76-6	78.5000827867141	C8H9NO4	0	0.000494259	0
									27.956278071331	Nonane, 3-methyl-	5911-04-06	90.5862471141312	C10H22	0	0	0.000492327
									33.1664872802268	5-Cyano-1,2,3-thiadiazole	57352-02-0	77.3439589975395	C3HN3S	0	0.00048778	0
									19.4397752391374	Indane	496-11-7	72.0392986413606	C9H10	0	0	0.000482199
									8.74604332407109	Isoamyl cyanide	542-54-1	81.7222626620919	C6H11N	0	0.000474576	0
									38.2097147040184	Pentane, 2-methyl-	107-83-5	74.2170454746728	C6H14	0	0.00046746	0
									36.0330915294371	2,3-Nonanedione	1000430-93-9	72.6094001475314	C9H16O2	0	0	0.00046727
									42.2004891066888	Octane, 2,7-dimethyl-	1072-16-8	81.4451664507895	C10H22	0.000192548	0.000273869	0
									27.1328793776864	Isoxazole	288-14-2	73.0586643756406	C3H3NO	0	0	0.000461423
									9.49473978418836	3,5-Heptanedione, 2,2,4,6,6-pentamethyl-	5467-42-5	86.4836853780818	C12H22O2	0	0	0.000456607
									38.2097153349436	Hexane, 2,3-dimethyl-	584-94-1	71.3867398674973	C8H18	0	0.000450116	0
									40.6348479794355	2,3-Dimethyl-5-oxohexanethioic acid, S-t-butyl ester	1000186-90-3	79.2657873897821	C12H22O2S	0	0	0.000449717
									22.4010163946442	Hexane, 3,4-bis(1,1-dimethylethyl)-2,2,5,5-tetramethyl-	62850-21-9	73.0554047676776	C18H38	0	0.000444116	0
									24.0389878639694	Diisopropyl azodicarboxylate	2446-83-5	71.4674667734371	C8H14N2O4	0	0	0.000440833
									45.4811902285347	Propanoic acid, 2-methyl-, pentyl ester	2445-72-9	70.812681511983	C9H18O2	0	0.000435974	0
									25.9430219771238	Decane, 3-ethyl-3-methyl-	17312-66-2	75.4559916322934	C13H28	0.000423748	0	0
									23.7949921272645	3-Heptanone, 2-methyl-	13019-20-0	76.9139924923975	C8H16O	0	0.000419183	0
									9.48766936910964	Oxalic acid, diallyl ester	1000309-22-9	70.2855374073145	C8H10O4	0.000406834	0	0
									33.0363011156801	Ethanone, 1-(2-hydroxy-5-methoxyphenyl)-	705-15-7	72.8408110514471	C9H10O3	0.000399923	0	0
									47.2535815463529	1H-Imidazole, 1-ethyl-	7098-07-09	79.6584050635437	C5H8N2	0	0	0.000399345
									14.4303839106004	Benzyl isopentyl ether	122-73-6	77.6806252248196	C12H18O	0	0.0003992	0
									24.2460423324643	Cyclopropanebutanoic acid, 2,4-dioxo-, methyl ester	167408-67-5	85.2092075418724	C8H10O4	0	0	0.000396925
									14.4954507613555	Benzonitrile, 4-ethoxy-	25117-74-2	74.294065737495	C9H9NO	0	0	0.000395935
									29.3320883594605	Hexane, 2,3,4-trimethyl-	921-47-1	70.3608230389666	C9H20	0.000377138	0	0
									43.538536684369	2-Cyclopenten-1-one, 2-hydroxy-	10493-98-8	78.7626265194083	C5H6O2	0.000376786	0	0
									30.5346414853983	Butanoic acid, 2-methyl-, methyl ester	868-57-5	72.4725560360146	C6H12O2	0	0	0.000374289
									36.2030688023318	1,2,3-Trimethyldiaziridine	113604-56-1	78.9683412298901	C4H10N2	0	0	0.000370703
									17.5028801788857	Ethaneperoxoic acid, 1-cyano-1,4-diphenylpentyl ester	58422-77-8	70.5739134403942	C20H21NO3	0	0	0.00036182
									17.5028972899202	Benzenamine, N,N-dimethyl-	121-69-7	71.5818714383011	C8H11N	0	0	0.000361245
									23.9912965302806	Furazan, dimethyl-	4975-21-7	77.5414923582156	C4H6N2O	0	0.000358582	0
									27.093501142914	2H-Imidazole, 2,2,4,5-tetramethyl-	1000197-39-7	77.2522175276521	C7H12N2	0	0	0.000356878
									47.249581262311	1H-Imidazole, 4-methyl-	822-36-6	79.451761011053	C4H6N2	0	0	0.00035052
									21.9776340066892	Octa-3,5-diene-2,7-dione, 4,5-dihydroxy-	1000266-61-0	74.3877406683207	C8H10O4	0.000349063	0	0
									8.74523495400875	Propane, 2-methyl-1-nitro-	625-74-1	88.231895028547	C4H9NO2	0	0.000342127	0
									27.7305014204043	1H-Tetrazol-5-amine	4418-61-5	79.6906284475528	CH3N5	0	0.000325877	0
									19.4409489218831	Carbonic acid, monoamide, tert-butyl ester, N-butyl-	1000420-59-0	75.0557133230605	C9H19NO2	0	0	0.000325516
									15.5974519908092	n-Butyl methacrylate	97-88-1	77.8153807275352	C8H14O2	0.000324633	0	0
									26.0581052206237	Butane, 2,2-dimethyl-	75-83-2	81.9074582997847	C6H14	0	0.000323212	0
									30.5400552480939	Succinic acid, butyl 3-methylbut-2-yl ester	1000329-88-4	73.3035604178349	C13H24O4	0	0.000322445	0
									16.7037014121287	1H-1,2,3-Triazole	288-36-8	88.7339728514634	C2H3N3	0	0.000320325	0
									22.9882283697207	Hydrazine, 1,1-di-2-propenyl-	5164-11-04	75.7059895645989	C6H12N2	0	0	0.000317869
									30.8897766854847	Tridecane, 3-methyl-	6418-41-3	74.6254058699806	C14H30	0	0.000317328	0
									37.5045711786088	2,4,6,(1H,3H,5H)-Pyrimidinetrione, 5-acetyl-	58713-02-3	70.6894897622623	C6H6N2O4	0	0	0.000316729
									29.4411407571674	3-Ethyl-3-methylheptane	17302-01-1	88.1438160538073	C10H22	0.000315378	0	0
									22.7996221163846	Ethanone, 1-(2,4-dihydroxyphenyl)-	89-84-9	76.6917712204901	C8H8O3	0	0.00030845	0
									28.0320247102135	4-Heptanone, 2-methyl-	626-33-5	80.0056981190013	C8H16O	0	0.000307862	0
									42.2007579750891	5H-Tetrazol-5-amine	1000273-02-0	85.4498972784359	CH3N5	0	0	0.00030744
									28.035762101297	3,5-Dimethyl-4-octanone	7335-17-3	79.6468005292723	C10H20O	0	0	0.000305159
									18.922646980889	5H-5-Methyl-6,7-dihydrocyclopentapyrazine	23747-48-0	75.3246350858084	C8H10N2	0	0	0.000299739
									24.5471645677662	Benzofuran, 2-methyl-	4265-25-2	72.8033127594284	C9H8O	0	0	0.000298296
									29.3317255469026	Pentane, 2,3,3-trimethyl-	560-21-4	70.8152918247777	C8H18	0.000295476	0	0
									28.2626700123274	6H-Benzofuro[3,2-c][1]benzopyran, 3,9-dimethoxy-	1433-08-5	75.921086848548	C17H14O4	0	0.000183507	0.000108482
									26.4584601502192	2(1H)-Naphthalenone, 3,4-dihydro-	530-93-8	78.5093713052533	C10H10O	0.000291542	0	0
									18.9171710337697	1-Pentanone, 1-(4-methylphenyl)-	1671-77-8	81.9354866899211	C12H16O	0.00029062	0	0
									16.4251170548324	Betahistine	5638-76-6	74.0415765749102	C8H12N2	0.000290141	0	0
									29.0109549823368	6-Methyl-6-(5-methylfuran-2-yl)heptan-2-one	50464-95-4	70.5125986670232	C13H20O2	0	0.000287811	0
									30.3413911104299	Ethanone, 1-(3-hydroxyphenyl)-	121-71-1	71.9952022950964	C8H8O2	0	0.000137198	0.000145467
									34.5829366858611	Butylated Hydroxytoluene	128-37-0	73.9889535080372	C15H24O	0.000280801	0	0
									9.49236986828032	3,4-Hexanedione	4437-51-8	73.4762441900823	C6H10O2	0	0	0.000280741
									18.1101847742748	1-Phenyl-2-propanol	1000431-89-0	80.2331035725251	C9H12O	0.000278286	0	0
									10.6344805694112	Ethanediamide	471-46-5	83.2447472267459	C2H4N2O2	0	0.00027207	0
									19.8872921411354	Octane, 5-ethyl-2-methyl-	62016-18-6	75.3052479921486	C11H24	0.00027025	0	0
									36.5675551905805	2,4,6,(1H,3H,5H)-Pyrimidinetrione, 5-acetyl-	58713-02-3	76.1569564583847	C6H6N2O4	0	0	0.000263809
									27.3386826331231	3-Heptanone, 5-methyl-	541-85-5	70.5426206996095	C8H16O	0	0.000259161	0
									16.7141527537275	Ethanone, 1-cyclopropyl-2-(4-pyridinyl)-	6580-95-6	80.2312342935565	C10H11NO	0	0	0.000255178
									24.0908360682553	Benzene, 2-ethyl-1,4-dimethyl-	1758-88-9	76.5068486788041	C10H14	0.000255066	0	0
									19.4414895202008	tert-Butyl glycidyl ether	7665-72-7	82.2852568402775	C7H14O2	0.000254791	0	0
									36.637138711122	1-Adamantanecarboxylic acid, 2-adamantyl ester	1000282-94-3	74.250265377854	C21H30O2	0	0	0.00025323
									25.0835160748782	4-Nonanone	4485-09-0	74.4760273275928	C9H18O	0	0	0.000250017
									36.782762114848	Thiodiglycolic anhydride	3261-87-8	73.7017530428874	C4H4O3S	0	0.000248405	0
									20.1562167840091	3-Penten-2-one	625-33-2	84.6785749534318	C5H8O	0	0.000246217	0
									23.5659227569404	Hydrazine, 1,1-di-2-butenyl-	36566-70-8	77.140407767363	C8H16N2	0	0	0.000243094
									22.8586257852652	Sulfurous acid, nonyl 2-pentyl ester	1010309-15-8	70.2434613815499	C14H30O3S	0	0.000242531	0
									7.85146774504562	Acetyl cyanide	631-57-2	74.9513878890145	C3H3NO	0.000240604	0	0
									25.3681182158906	Cyclopentane, 1,1-dimethyl-	1638-26-2	70.0825421194158	C7H14	0.000239889	0	0
									32.5674411697068	2,3-Dihydro-8-methoxy-4-methyl-1H-1,5-benzodiazepin-2-one	64376-01-8	80.1046615885987	C11H12N2O2	0.000239698	0	0
									42.2059085685814	Acetyl valeryl	1996-04-08	82.9861584091931	C7H12O2	0	0	0.000234244
									18.7650919595815	Benzene, 1,2,3-trimethyl-	526-73-8	73.488757225069	C9H12	0.000113886	0	0.000120135
									9.46340222236481	Pent-4-yn-3-one, 2,2-dimethyl-	5891-25-8	71.2261269617423	C7H10O	0.000233315	0	0
									24.0981844653558	1,3-Benzenediol, o-(4-ethylbenzoyl)-o'-(3-methylbenzoyl)-	1000330-83-6	71.1644970100004	C23H20O4	0.000231511	0	0
									32.8163972018445	D-Alanine, N-(4-butylbenzoyl)-, heptyl ester	1000354-10-2	74.5015580863579	C21H33NO3	0	0	0.00022634
									35.8231288986319	3,8-Dimethyl-1,2,3,4-tetrahydro-.gamma.-carboline	33657-42-0	73.9819675367983	C13H16N2	0	0	0.000222859
									41.8627449708409	4(1H)-Pyridone	108-96-3	82.9101887216807	C5H5NO	0	0	0.00022065
									10.4544145454361	Propanoic acid, ethyl ester	105-37-3	77.6233570267781	C5H10O2	0	0	0.000220252
									14.4313437220865	6-Aminopyridine-2-carbonitrile	1000191-13-9	77.0574214965794	C6H5N3	0.000219178	0	0
									11.3795390430686	1-Butanol, 3,3-dimethyl-	624-95-3	82.3984459539801	C6H14O	0	0.000215015	0
									46.115628398016	Undecane, 4,8-dimethyl-	17301-33-6	74.2981077721048	C13H28	0.000211813	0	0
									32.823187622244	2,2'-Isopropylidenedifuran	17920-88-6	71.2098163417559	C11H12O2	0	0.000210901	0
									32.8231809249336	1,3-Benzenediol, o-(4-butylbenzoyl)-o'-(3-cyclopentylpropionyl)-	1000330-74-3	70.9280463077394	C25H30O4	0	0.00020792	0
									35.8243282800153	4-Isopropyl-6-methyl-1-methylene-1,2,3,4-tetrahydronaphthalene	50277-34-4	72.0531002098443	C15H20	0.000207118	0	0
									21.8947740991887	Heptanoic acid, 2-ethyl-	3274-29-1	79.5144216399443	C9H18O2	0.000206617	0	0
									25.3667303047873	Bicyclo[3.1.1]heptan-3-one, 2-ethyl-6,6-dimethyl-	1000163-95-8	71.2845420948489	C11H18O	0	0	0.00020317
									31.4740581225831	3,4-Heptadien-2-one, 3-cyclopentyl-6-methyl-	63922-50-9	70.8871916115681	C13H20O	0.00020107	0	0
									31.4742832916365	Phthalic acid, ethyl 2-propylphenyl ester	1010357-01-6	71.0322444054511	C19H20O4	0.000196245	0	0
									17.1700996153447	Pyridine	110-86-1	77.447543978032	C5H5N	0	0.000192815	0
									40.1474576411658	1,4-Naphthalenedione, 5,8-dihydroxy-2,3,7-trimethyl-	32741-24-5	70.9098272512007	C13H12O4	0	0.000192758	0
									19.2193	Diaziridinone, bis(1,1-dimethylpropyl)-	19656-75-8	70.0919827844395	C11H22N2O	0.000191542	0	0
									46.1109069874401	Carbonic acid, bis(2-ethylhexyl) ester	14858-73-2	79.2364978055714	C17H34O3	0	0	0.000184429
									40.6232956164928	Piperazine-2,5-dione, 1,4-dimethyl-3,3'-bis-	1000156-87-2	79.4847067915477	C12H18N4O4	0	0	0.000182844
									16.772040205321	Propanoic acid, anhydride	123-62-6	85.8900019548207	C6H10O3	0.00018182	0	0
									30.2650926138252	1,3-Dimethylbutyl isobutyrate	1000429-31-6	73.9492672867071	C10H20O2	0.000172899	0	0
									20.3865559757157	Hexanoic acid, 2-ethyl-	149-57-5	71.7787273723952	C8H16O2	0	0.000170897	0
									19.3851011887108	Diisoamyl ether	544-01-4	87.5010594942945	C10H22O	0	0	0.000158162
									21.8948731772872	Urea, ethyl-	625-52-5	77.9158183231638	C3H8N2O	0.00015713	0	0
									32.2558759472315	p-Hydroxynonanophenone	1000342-69-2	75.9522220850485	C15H22O2	0.000155202	0	0
									30.0142587600904	Sarcosine, N-neopentyloxycarbonyl-, heptyl ester	1000322-74-7	71.1429618059734	C16H31NO4	0	0	0.000155171
									30.0142529181271	l-Alanine, N-neopentyloxycarbonyl-, dodecyl ester	1000322-69-7	74.5623600667451	C21H41NO4	0	0	0.000154097
									25.0897475833122	3-Ethoxy-3-methyl-1-butene	1000432-34-6	81.1304355333053	C7H14O	0	0.000152273	0
									11.0843665222301	Propane, 2-nitro-	79-46-9	77.0623590015353	C3H7NO2	0	0	0.00015037
									7.40567159219564	2-Butanone, 3-ethoxy-3-methyl-	36687-99-7	78.8959022719158	C7H14O2	0	0.000146445	0
									32.2566981301639	4'-Hydroxydodecanophenone	2589-74-4	72.9177350326422	C18H28O2	0.000144724	0	0
									9.38519928104209	Hydrazinecarbothioamide, N-methyl-	6610-29-3	74.7682346145948	C2H7N3S	0	0	0.000138066
									33.0295415660251	4-tert-Butyl-O-phenylene diacetate	80869-94-9	79.4915432531518	C14H18O4	0	0	0.000131449
									10.4591598869088	Aminoguanidine	79-17-4	84.9854601789683	CH6N4	0	0.000110941	0
									37.3521565914393	2',4',5'-Trimethoxyacetophenone	1000433-06-4	71.9979445411395	C11H14O4	0	0	0.000110284
									19.7926312215813	4-(Aminomethyl)pyridine	3731-53-1	70.3722233050422	C6H8N2	0.000107059	0	0
									9.51521557862382	Ethyl diazoacetate	623-73-4	71.0867837051876	C4H6N2O2	0	0.000106883	0
									24.3399945061848	2(1H)-Pyridinone	142-08-5	79.733648753687	C5H5NO	0	0	0.00010684
									38.9809098878052	Difenoxin	28782-42-5	70.5048290538448	C28H28N2O2	0	0	0.000106513
									24.1100769435911	Pyrazine, isopropenyl-	34413-32-6	75.1231569429306	C7H8N2	0	0	0.000106201
									18.6366944822675	Cyclobutylamine, N-(2-methylpropionyl)-	1339757-02-6	82.7070222407286	C8H15NO	0.000102923	0	0
									31.4722643727475	2-(1,1-Dimethylethyl)-6-(1-methylethyl)phenol	22791-95-3	70.5005205291311	C13H20O	0	0	0.000102733
									31.9893495099681	Pyridine, 4-tert-butyl-2-(tert-butylthio)-	18794-38-2	80.5094893988254	C13H21NS	0	9.96474e-05	0
									9.4649242185826	2,5-Piperazinedione	106-57-0	76.0915459823718	C4H6N2O2	0	9.82964e-05	0
									33.1414122559197	p-Nitrophenyl 1-azetidinecarboxylate	114774-79-7	75.3424330609718	C10H10N2O4	9.7302e-05	0	0
									38.4397550462836	p-Cyanophenyl p-(2-methylbutoxy)benzoate	67951-45-5	72.1231726745958	C19H19NO3	0	0	9.37246e-05
									31.4672405409644	Phthalic acid, 2,4-dimethylpent-3-yl ethyl ester	1000356-84-1	73.3518804702383	C17H24O4	0	9.00961e-05	0
									33.1414063243517	2-Amino-oxazole	4570-45-0	75.201618703588	C3H4N2O	8.93935e-05	0	0
									8.47567711479347	Butanal, dimethylhydrazone	10424-98-3	71.4425348644555	C6H14N2	0	0	8.25836e-05
									35.7318531464117	2-t-Butyl-3-(2,2-dimethylpropylideneamino)imidazolidin-4-one	1000188-20-7	73.7707391027291	C12H23N3O	0	0	8.14932e-05
									28.5961852666415	Ethyl [5-hydroxy-1-(6-methoxy-4-methyl-3-quinolinyl)-3-methyl-1H-pyrazol-4-yl]acetate	1000148-56-9	78.8347359223343	C19H21N3O4	0	0	8.08468e-05
									22.1574585318612	2-Methylpropionic acid, 4-cyanophenyl ester	1000308-01-8	75.6719011471474	C11H11NO2	0	0	7.56485e-05
									18.7478733056064	1-Hexanone, 5-methyl-1-phenyl-	25552-17-4	72.2988164255213	C13H18O	0	6.94674e-05	0
									10.459121907215	L-Threonine, ethyl ester	23926-51-4	74.5795086971068	C6H13NO3	0	5.99759e-05	0
									32.9145857363438	Pyrazine, ethyl-	13925-00-3	71.3020221433781	C6H8N2	4.35198e-05	0	0
									16.9858984323949	2-Thiopheneethanol	5402-55-1	74.7287111889572	C6H8OS	0	0	4.13049e-05
									12.8460472627285	2,7-Nonadien-5-one, 4,6-dimethyl-	74630-80-1	83.6787915303206	C11H18O	0	0	4.11665e-05
									26.2617647157051	4-(2-Methoxyethyl)-2-methylphenol	1000327-13-3	76.9765133154558	C10H14O2	0	3.99745e-05	0
									29.978295241866	Benzenemethanamine, 4-(methylthio)-N-[4-(3-methyl[1,2,4]triazolo[3,4-b][1,3,4]thiadiazol-6-yl)phenyl]-	1000320-18-0	70.0664831520698	C18H17N5S2	0	0	3.77048e-05
									31.5749062684482	Decanoic acid, ethyl ester	110-38-3	98.8685687271238	C12H24O2

## Sheet: TsTPS1262
Detection of Volatiles in Tobacco through Ectopic Overexpression of TsTPS1262									Detection of Volatiles in Tobacco through Ectopic Overexpression of TsTPS1262
RT	compound name	matching factor	molecular formula	CAS number	ethyl caprate equivalent（ug/g）	ethyl caprate equivalent（ug/g）	ethyl caprate equivalent（ug/g）		RT	compound name	matching factor	molecular formula	CAS number	ethyl caprate equivalent（ug/g）	ethyl caprate equivalent（ug/g）	ethyl caprate equivalent（ug/g）
12.796	3-Phenyl-1,3-pentanediol	93306-72-0	70.1227	C11H16O2	0.111119	0.101641	0.485142		43.9358003299719	Hexadecanoic acid, ethyl ester	628-97-7	97.4195208029281	C18H36O2	0.113904	0.19861	0.278818
10.5391	Dimethylsulfoxonium formylmethylide	31043-74-0	98.0298	C4H8O2S	0.391432	0	0		25.5212440305671	Octanoic acid, ethyl ester	106-32-1	98.106853625807	C10H20O2	0.0274313	0.208229	0.172562
10.9667	Dimethyl Sulfoxide	67-68-5	98.1443	C2H6OS	0	0	0.428823		12.5805386696199	Oxime-, methoxy-phenyl-_	1000222-86-6	85.5107897800363	C8H9NO2	0.123404	0.140873	0.13874
44.0394	Hexadecanoic acid, ethyl ester	628-97-7	97.7876	C18H36O2	0.0636045	0.0505384	0.14322		34.0258022925322	3-Buten-2-one, 4-(2,6,6-trimethyl-1-cyclohexen-1-yl)-	14901-07-6	97.791327982365	C13H20O	0.033902	0.0572061	0.0979979
28.7611	Nonanoic acid, ethyl ester	123-29-5	98.5396	C11H22O2	0.0400405	0.0899889	0.0885879		10.8658917347401	Dimethyl Sulfoxide	67-68-5	79.2197025218168	C2H6OS	0.0844049	0.0387507	0.0581537
19.2139	D-Limonene	5989-27-5	97.5476	C10H16	0.068917	0.0822511	0.0558013		10.8281474065602	3-Hexen-1-ol, (Z)-	928-96-1	89.5475245892407	C6H12O	0.0416621	0.0302478	0.0692882
12.4652	Styrene	100-42-5	93.0486	C8H8	0.0640585	0.0770712	0.0534767		28.7084448859353	Nonanoic acid, ethyl ester	123-29-5	95.4659788224428	C11H22O2	0.0124866	0.0265079	0.0267036
24.5245	Octanoic acid, ethyl ester	106-32-1	85.818	C10H20O2	0.0581576	0.0658993	0.0698134		12.390996872398	Styrene	100-42-5	91.2440204629823	C8H8	0.0173301	0.0209459	0.0214513
10.8951	3-Hexen-1-ol, (Z)-	928-96-1	98.3478	C6H12O	0.0758502	0.0433727	0.0563415		24.8722387524636	Benzoic acid, ethyl ester	93-89-0	92.6667374169588	C9H10O2	0.0116328	0.0147881	0.0279321
28.9176	Tridecane	629-50-5	98.5672	C13H28	0.0406574	0.0464924	0.0326479		31.3182483329269	Copaene	3856-25-5	96.8477199805889	C15H24	0.00999995	0.0121542	0.031823
34.1168	3-Buten-2-one, 4-(2,6,6-trimethyl-1-cyclohexen-1-yl)-	14901-07-6	95.9549	C13H20O	0.0493509	0	0.0782733		36.7630495717327	Dodecanoic acid, ethyl ester	106-33-2	92.3194478140749	C14H28O2	0.00722913	0.018861	0.0252745
6.71799	Methylal	109-87-5	92.133	C3H8O2	0	0.0683015	0		26.5140633122132	1-Cyclohexene-1-carboxaldehyde, 2,6,6-trimethyl-	432-25-7	96.8078260246049	C10H16O	0.00887233	0.0134057	0.0227597
24.8931	Benzoic acid, ethyl ester	93-89-0	95.1949	C9H10O2	0.0197501	0.0209555	0.0316338		19.1078493346581	D-Limonene	5989-27-5	98.0219989123015	C10H16	0.0126986	0.0131389	0.0167041
26.6044	1-Cyclohexene-1-carboxaldehyde, 2,6,6-trimethyl-	432-25-7	96.5726	C10H16O	0.0219682	0.0183502	0.0272568		33.1775290070016	(E)-.beta.-Farnesene	18794-84-8	94.6322129956172	C15H24	0	0	0.0359301
25.7517	Methyl salicylate	119-36-8	92.1545	C8H8O3	0.0212197	0.0167186	0.0276686		12.6067963571736	Benzoic acid, 4-methoxy-, 2-methylbutyl ester	1000375-38-4	70.7010799187267	C13H18O3	0	0	0.0353345
11.5171	Benzene, 1,3-dimethyl-	108-38-3	94.6162	C8H10	0.0181906	0.0217264	0.0159636		33.5733545934327	2,5-Cyclohexadiene-1,4-dione, 2,6-bis(1,1-dimethylethyl)-	719-22-2	86.6034915084314	C14H20O2	0.00579188	0.00911146	0.0189973
15.6689	Pentanoic acid, 3-methyl-, ethyl ester	5870-68-8	95.7534	C8H16O2	0.0183359	0.018328	0.017486		7.77247	Toluene	108-88-3	90.7370799558753	C7H8	0.00883965	0.0101982	0.0122914
25.7243	Dodecane	112-40-3	98.702	C12H26	0.0162544	0.0198642	0.0129391		40.4483285173191	Tetradecanoic acid, ethyl ester	124-06-1	92.0371102095035	C16H32O2	0.00693374	0.0145901	0.00904288
7.04538	Phenylglyoxylic acid, isopropyl ester	1000453-46-3	80.6	C11H12O3	0.0437674	0	0		25.7523461016452	Methyl salicylate	119-36-8	89.963931851776	C8H8O3	0.00626127	0.00552616	0.0165033
34.119	trans-.beta.-Ionone	79-77-6	95.6417	C13H20O	0	0.031524	0		15.5786990395467	Pentanoic acid, 3-methyl-, ethyl ester	5870-68-8	95.3572645873874	C8H16O2	0.00608255	0.00774323	0.0142547
17.2554	.beta.-Myrcene	123-35-3	88.1188	C10H16	0.0120654	0.0121633	0.00919393		17.5807608429286	Hexanoic acid, ethyl ester	123-66-0	96.6939672787319	C8H16O2	0.010046	0.0127057	0.00509326
22.3239	Nonanal	124-19-6	96.4251	C9H18O	0.00954176	0.0121643	0.0115829		12.5741137496867	2-Hydroxy-4-methylbenzoic acid	50-85-1	72.5349966428319	C8H8O3	0	0.0276671	0
6.70488	Isopropyl acetate	108-21-4	73.1883	C5H10O2	0	0.0243594	0		22.2737594717448	Nonanal	124-19-6	89.1934228554771	C9H18O	0.00864861	0.0062401	0.00988528
17.2971	Furan, 2-pentyl-	3777-69-3	88.316	C9H14O	0.00851694	0.00996624	0.011167		34.315051194749	(4R,4aS,6S)-4,4a-Dimethyl-6-(prop-1-en-2-yl)-1,2,3,4,4a,5,6,7-octahydronaphthalene	823810-22-6	92.9059394895855	C15H24	0.0057582	0.00532004	0.0121108
33.6696	2,5-Cyclohexadiene-1,4-dione, 2,6-bis(1,1-dimethylethyl)-	719-22-2	85.2909	C14H20O2	0.0155963	0	0.0149126		38.8854426390343	Heptadecane	629-78-7	75.7746842272878	C17H36	0.00731807	0.00564971	0.00849666
19.212	3-[(4-Pyridinylmethyl)amino]-1-propanol	7251-62-9	70.4563	C9H14N2O	0	0.0205071	0		11.4528570087255	Benzene, 1,3-dimethyl-	108-38-3	91.6764784960666	C8H10	0.00461018	0.00747896	0.00770066
6.30245	Thioacetic acid	507-09-5	72.7593	C2H4OS	0.0255709	0	0		28.8432606662096	Tridecane	629-50-5	93.9700678096273	C13H28	0.00507004	0.00601508	0.00544617
14.5472	.alpha.-Pinene	80-56-8	90.4572	C10H16	0.00952977	0.0123679	0		43.4551559750909	Phthalic acid, butyl tridec-2-yn-1-yl ester	1000315-43-7	77.6831295522537	C25H36O4	0.00877415	0.00745662	0
20.8565	Decane, 3-methyl-	13151-34-3	93.4824	C11H24	0.00788894	0.00935692	0.00650877		17.217515878022	Furan, 2-pentyl-	3777-69-3	88.2180653998548	C9H14O	0.00322924	0.00444894	0.00815823
20.596	Decane, 2-methyl-	6975-98-0	92.8349	C11H24	0.00690358	0.00952563	0.00699629		10.8175730089502	Cyclobutanol	2919-23-5	78.9440721614604	C4H8O	0.0154424	0	0
24.9702	Pyrazine, 2-methoxy-3-(2-methylpropyl)-	24683-00-9	94.0107	C9H14N2O	0.00915192	0.0071747	0.00771888		36.8869764718502	Hexadecane	544-76-3	93.454226807842	C16H34	0.00483673	0.00509328	0.0051266
36.8129	Dodecanoic acid, ethyl ester	106-33-2	87.275	C14H28O2	0.00684019	0.00609445	0.00877474		47.3782534499974	9,12,15-Octadecatrienoic acid, ethyl ester, (Z,Z,Z)-	1191-41-9	88.0947301957655	C20H34O2	0	0	0.0146962
25.7521	Methyl salicylate	119-36-8	95.8542	C8H8O3	0	0	0.0278638		10.8212121069959	2-Propenoic acid, 2-propynyl ester	10477-47-1	72.9941644659307	C6H6O2	0	0	0.0139628
11.12	Ethylbenzene	100-41-4	88.1883	C8H10	0.00609428	0.0075254	0.00507085		6.79568890381526	1,3-Benzenediol, monobenzoate	136-36-7	86.2148846731216	C13H10O3	0	0	0.011605
7.10897	Ethanol, 2-(methylthio)-	5271-38-5	74.7646	C3H8OS	0	0	0.0255087		22.5604340702609	Cyclohexanol, 2,6-dimethyl-	5337-72-4	78.2367259512122	C8H16O	0	0.00442143	0.00714268
22.0622	Undecane	1120-21-4	94.8157	C11H24	0.00561529	0.00663791	0.00542802		43.4440709187347	9,12,15-Octadecatrienoic acid, (Z,Z,Z)-	463-40-1	79.498088663752	C18H30O2	0	0	0.0114836
30.9619	1,3-Dioxolane	646-06-0	74.1476	C3H6O2	0.00323054	0.00759103	0.00603283		43.4442702149523	Methyl 8,11,14-heptadecatrienoate	1000336-35-1	81.0319594419662	C18H30O2	0	0	0.0113943
19.9928	Benzeneacetaldehyde	122-78-1	88.9058	C8H8O	0	0.00634523	0.0124262		30.4219599294721	.alpha.-Cubebene	17699-14-8	70.967942167105	C15H24	0	0	0.0110226
31.802	Nonane, 2-methyl-5-propyl-	31081-17-1	76.087	C13H28	0	0.00823198	0.00913514		47.1213916558764	Octadecanoic acid, ethyl ester	111-61-5	76.0126820055396	C20H40O2	0.001454	0.00477102	0.00402317
16.2088	Benzaldehyde	100-52-7	85.9508	C7H6O	0.00644985	0.00324162	0.0081511		35.1125838479306	Naphthalene, 1,2,3,5,6,8a-hexahydro-4,7-dimethyl-1-(1-methylethyl)-, (1S-cis)-	483-76-1	73.2514979597579	C15H24	0.00136416	0.0022355	0.00647587
24.2922	Cyclopentane, 1-ethyl-1-methyl-	16747-50-5	71.8462	C8H16	0	0.0130258	0		16.571452457663	Ethylamine, N,N-dinonyl-2-(2-thiophenyl)-	1000310-34-9	76.7875689018231	C24H45NS	0	0.0100671	0
16.8458	.beta.-Pinene	127-91-3	81.3518	C10H16	0.00569101	0.00618548	0.00300174		27.1031371940119	Oxirane, dodecyl-	3234-28-4	84.8231369178374	C14H28O	0.0027177	0.00304532	0.00380401
19.119	1-Hexanol, 2-ethyl-	104-76-7	79.4365	C8H18O	0.00573947	0.004545	0.00516431		28.6950870223163	Butane, 1-butoxy-2-methyl-	62238-03-3	80.9797166843402	C9H20O	0	0	0.00909666
7.83329	Toluene	108-88-3	88.2278	C7H8	0	0.0116272	0		12.4042409593943	p-Xylene	106-42-3	70.4438046371292	C8H10	0	0	0.00900188
27.2751	Benzeneacetic acid, ethyl ester	101-97-3	87.3684	C10H12O2	0.00593377	0.00409101	0.00466086		34.3720926864982	Pentadecane	629-62-9	89.5517404071005	C15H32	0.00384548	0.000825786	0.00367851
31.4053	Copaene	3856-25-5	84.1543	C15H24	0.00518165	0.00453176	0.00486244		17.1606324056737	.beta.-Myrcene	123-35-3	70.5115895798694	C10H16	0.00219239	0.00226587	0.00379859
12.4863	1-(Prop-2-yn-1-yl)imidazole	18994-77-9	76.6436	C6H6N2	0	0.0104691	0		47.4044695858723	9,12,15-Octadecatrien-1-ol, (Z,Z,Z)-	506-44-5	84.2261272395402	C18H32O	0	0.00815333	0
27.1999	Oxirane, decyl-	2855-19-8	83.2468	C12H24O	0.00777544	0	0.00651365		17.3057205498648	Pentane, 1,1-diethoxy-	3658-79-5	88.8609178139559	C9H20O2	0.00105968	0.00300253	0.00400104
43.5324	Methyl 8,11,14-heptadecatrienoate	1000336-35-1	84.9084	C18H30O2	0	0	0.016916		47.4032549021742	Bicyclo[10.1.0]tridec-1-ene	54766-91-5	85.3252108016534	C13H22	0	0.00789034	0
26.0112	Decanal	112-31-2	95.1156	C10H20O	0.00406419	0.00432193	0.00394441		20.5158789022976	Decane, 2-methyl-	6975-98-0	91.3869188745952	C11H24	0.00213647	0.00238867	0.00294294
20.4081	Decane, 4-methyl-	2847-72-5	80.7743	C11H24	0.0036101	0.00446422	0.00363105		11.4439983894276	p-Xylene	106-42-3	93.1709985767377	C8H10	0	0	0.00728218
41.7342	1,2-Benzenedicarboxylic acid, bis(2-methylpropyl) ester	84-69-5	92.7533	C16H22O4	0.00430834	0.00282263	0.00520356		31.7151140276673	Nonane, 2-methyl-5-propyl-	31081-17-1	80.1845112246934	C13H28	0	0.00714753	0
34.2764	Undecanoic acid, ethyl ester	627-90-7	83.0375	C13H26O2	0.00263021	0.00506924	0.0036009		20.7728321458197	Decane, 3-methyl-	13151-34-3	93.9941272187098	C11H24	0.00181708	0.00236906	0.00296128
33.6691	1,4-Benzenediol, 2,6-bis(1,1-dimethylethyl)-	2444-28-2	82.5734	C14H22O2	0	0.00922668	0		41.6547635476282	1,2-Benzenedicarboxylic acid, bis(2-methylpropyl) ester	84-69-5	93.2229102466898	C16H22O4	0.00241123	0.0018493	0.00264012
20.8578	Nonane, 5-(2-methylpropyl)-	62185-53-9	94.8374	C13H28	0	0.00913266	0		31.7189985259886	Tetradecane	629-59-4	78.7883808059089	C14H30	0.00667537	0	0
19.9751	N-Isobutyl(phenyl)methanesulfonamide	144615-94-1	83.4169	C11H17NO2S	0.0114832	0	0		17.8200951606302	Hex-4-enoic acid, ethyl ester (other isomer)	1000302-90-0	94.0333769791165	C8H14O2	0	0	0.00656269
36.9565	Hexadecane	544-76-3	93.4584	C16H34	0.00323948	0.00361697	0.00450898		31.6395004426781	(1R,4R,4aS,8aR)-4,7-Dimethyl-1-(prop-1-en-2-yl)-1,2,3,4,4a,5,6,8a-octahydronaphthalene	92692-39-2	74.7719261476292	C15H24	0	0	0.00618257
22.6329	Decane, 2,5-dimethyl-	17312-50-4	84.4653	C12H26	0	0.00659721	0.0034497		11.0590950370704	Ethylbenzene	100-41-4	83.5033875249679	C8H10	0	0.00617743	0
18.5224	Furan, 2-propyl-	4229-91-8	92.7812	C7H10O	0.00571326	0.00362239	0		38.3003065340338	2,4,2',4'-Tetramethyl-biphenyl	1000486-97-7	92.0792945550112	C16H18	0.0019201	0.00190641	0.00218917
14.5461	Tricyclo[2.2.1.0(2,6)]heptane, 1,3,3-trimethyl-	488-97-1	90.9561	C10H16	0.00995605	0	0		24.8906990940556	Pyrazine, 2-methoxy-3-(2-methylpropyl)-	24683-00-9	79.4267851045525	C9H14N2O	0.00141334	0	0.0045865
38.9882	Pentadecane, 2,6,10,14-tetramethyl-	1921-70-6	86.4799	C19H40	0.00504595	0	0.00657179		37.5753289213124	Cedrol	77-53-2	75.585388822817	C15H26O	0	0	0.00597309
23.6574	5-Ethyldecane	17302-36-2	74.595	C12H26	0.00260337	0.0036048	0.00353608		33.1898517628193	cis-.beta.-Farnesene	28973-97-9	90.648133491926	C15H24	0.00597213	0	0
31.8034	Tetradecane	629-59-4	79.3492	C14H30	0.00969159	0	0		24.0426325182903	Octane, 3,4,5,6-tetramethyl-	62185-21-1	75.5981780338493	C12H26	0.00203539	0.00192758	0.00199103
34.442	Pentadecane	629-62-9	91.1426	C15H32	0.00319241	0.0029429	0.00349782		27.2739250092922	1,6-Octadien-3-ol, 3,7-dimethyl-, formate	115-99-1	89.4352430969594	C11H18O2	0.00376898	0.00216924	0
23.8748	Decane, 4-ethyl-	1636-44-8	75.4662	C12H26	0.00312817	0.00267999	0.00349622		34.3148693323387	(4S,4aR,6R)-4,4a-Dimethyl-6-(prop-1-en-2-yl)-1,2,3,4,4a,5,6,7-octahydronaphthalene	54868-40-5	93.5357729043596	C15H24	0.0058788	0	0
24.4668	Undecane, 2,9-dimethyl-	17301-26-7	80.4806	C13H28	0.0048428	0	0.0054882		35.6623213877747	2(4H)-Benzofuranone, 5,6,7,7a-tetrahydro-4,4,7a-trimethyl-, (R)-	17092-92-1	78.3095358832694	C11H16O2	0.00150302	0.00139532	0.00291933
33.3924	3-Ethyl-2,6,10-trimethylundecane	1000432-25-9	80.332	C16H34	0.0031897	0.00252996	0.00317732		14.4094029002996	(1R)-2,6,6-Trimethylbicyclo[3.1.1]hept-2-ene	7785-70-8	95.2323931727187	C10H16	0	0.00571463	0
43.5341	4E,6E,11Z-Hexadecatrienol-1,acetate	1000384-59-3	72.4653	C18H30O2	0.00868966	0	0		14.4086215436553	Tricyclo[2.2.1.0(2,6)]heptane, 1,3,3-trimethyl-	488-97-1	94.4315816683663	C10H16	0	0.00561668	0
27.7866	1-Cyclohexene-1-acetaldehyde, 2,6,6-trimethyl-	472-66-2	78.7866	C11H18O	0.00262645	0.00317566	0.00269673		21.9830787661547	Undecane	1120-21-4	93.2443479877992	C11H24	0.00152292	0.00184251	0.00198548
38.9866	Heptadecane	629-78-7	87.6605	C17H36	0	0.00673375	0		37.5718111485529	(3R,3aS,6S,7R)-3,6,8,8-Tetramethyloctahydro-1H-3a,7-methanoazulen-6-ol	19903-73-2	85.3083307008524	C15H26O	0.0026778	0.0026627	0
10.9185	Butanenitrile, 2-methyl-	18936-17-9	86.9645	C5H9N	0	0.00672517	0		13.4774348463068	Pyrolo[3,2-d]pyrimidin-2,4(1H,3H)-dione	65996-50-1	83.6142810038531	C6H5N3O2	0	0	0.00527749
24.6958	Undecane, 3-methyl-	1002-43-3	90.2185	C12H26	0.0024837	0.00303254	0.00243596		43.7865925270369	Ethyl 9-hexadecenoate	54546-22-4	74.207797442188	C18H34O2	0	0.00129922	0.003712
24.1222	Undecane, 5-methyl-	1632-70-8	78.3784	C12H26	0	0.00633776	0		31.7154158405047	Hexane, 2,2,5-trimethyl-	3522-94-9	82.4662795518985	C9H20	0	0	0.00497067
33.2296	Cyclopentane, nonyl-	2882-98-6	92.9412	C14H28	0.00250045	0.00266488	0.00292743		31.0210875278242	Dodecane, 2,6,10-trimethyl-	3891-98-3	81.6544685632805	C15H32	0.000501885	0.00195014	0.00241455
20.2454	Decane, 5-methyl-	13151-35-4	94.771	C11H24	0.00241541	0.00306639	0.0023415		27.2705900916647	Linalyl acetate	115-95-7	92.3598361132324	C12H20O2	0	0	0.00472057
31.7388	(1R,4R,4aS,8aR)-4,7-Dimethyl-1-(prop-1-en-2-yl)-1,2,3,4,4a,5,6,8a-octahydronaphthalene	92692-39-2	75.8918	C15H24	0.00515032	0	0.00371444		36.8850631645606	Dodecane, 4,6-dimethyl-	61141-72-8	90.7760116510955	C14H30	0	0.00462156	0
24.1216	Octane, 3,4,5,6-tetramethyl-	62185-21-1	80.9693	C12H26	0.00464379	0	0.00436135		20.7713856718526	Nonane, 5-(2-methylpropyl)-	62185-53-9	89.1376402516836	C13H28	0.00220459	0.00240916	0
27.2008	Oxirane, dodecyl-	3234-28-4	82.2876	C14H28O	0.00785352	0	0		42.0939990502726	Pentadecanoic acid, ethyl ester	41114-00-5	86.565908205158	C17H34O2	0	0.00160625	0.00287488
11.5362	Benzenamine, 4,4'-(1,2-ethanediyl)bis-	621-95-4	71.7425	C14H16N2	0	0.00610493	0		31.1084538722155	Propanoic acid, 2-methyl-, 3-hydroxy-2,2,4-trimethylpentyl ester	77-68-9	90.0254736670123	C12H24O3	0.00160404	0	0.00279178
28.2571	Hexane, 3-methoxy-	54658-01-4	73.0482	C7H16O	0	0.00593124	0		27.0998184854506	Cyclohexanol, 3,5-dimethyl-	5441-52-1	82.5837497270827	C8H16O	0	0	0.00406894
20.9863	1,4-Heptadiene, 3,3,6-trimethyl-	74498-89-8	70.173	C10H18	0.00416137	0	0.00437764		31.6362600660651	1H-Cyclopropa[a]naphthalene, 1a,2,3,5,6,7,7a,7b-octahydro-1,1,7,7a-tetramethyl-, [1aR-(1a.alpha.,7.alpha.,7a.alpha.,7b.alpha.)]-	17334-55-3	72.824178534613	C15H24	0	0.00395417	0
30.1559	Cyclohexene, 4-ethenyl-4-methyl-3-(1-methylethenyl)-1-(1-methylethyl)-, (3R-trans)-	20307-84-0	91.9155	C15H24	0.00723829	0	0		25.6472101706018	Dodecane	112-40-3	88.1419895435264	C12H26	0.00384613	0	0
23.0656	Decane, 3,7-dimethyl-	17312-54-8	86.0141	C12H26	0.00287711	0.00292535	0		36.7575967641858	Hexane, 2,3-dimethyl-	584-94-1	71.1707901157973	C8H18	0	0.00358137	0
18.5134	2,4-Heptadienal, (E,E)-	4313-03-05	93.0073	C7H10O	0	0	0.00872452		14.8956540735544	Anthracen-9-one, 10-heptyl-10-hydroxy-	1010157-53-8	70.9589157452583	C21H24O2	0	0	0.00342979
28.0747	3,7-Nonadien-2-one, 8-methyl-, (E)-	35408-14-1	84.9879	C10H16O	0.0032982	0	0.00414699		24.6149115038078	Undecane, 3-methyl-	1002-43-3	86.2951650160836	C12H26	0.000935012	0.0012077	0.00111172
27.2123	Methyl 4,6-decadienyl ether	1000130-99-8	84.8191	C11H20O	0	0.00493443	0		37.8402543279306	Pentadecane, 2,6,10-trimethyl-	3892-00-0	85.2310216888569	C18H38	0.00166512	0.00157982	0
31.1985	Propanoic acid, 2-methyl-, 3-hydroxy-2,2,4-trimethylpentyl ester	77-68-9	82.6937	C12H24O3	0.00290649	0	0.00383448		32.5745518401106	1H-3a,7-Methanoazulene, 2,3,4,7,8,8a-hexahydro-3,6,8,8-tetramethyl-, [3R-(3.alpha.,3a.beta.,7.beta.,8a.alpha.)]-	469-61-4	83.9375946533087	C15H24	0.00324115	0	0
16.8449	Butanoic acid, 3-methyl-, 1-ethenyl-1,5-dimethyl-4-hexenyl ester	1118-27-0	82.4115	C15H26O2	0.00570935	0	0		20.3223236385445	Decane, 4-methyl-	2847-72-5	81.9908701589958	C11H24	0.000734793	0.00124472	0.00114932
35.7634	2(4H)-Benzofuranone, 5,6,7,7a-tetrahydro-4,4,7a-trimethyl-, (R)-	17092-92-1	78.9174	C11H16O2	0.00291432	0	0.0037263		19.2294248657729	Nonane, 3,7-dimethyl-	17302-32-8	80.7585215506473	C11H24	0.000462037	0	0.00264844
37.6718	(3R,3aS,6S,7R)-3,6,8,8-Tetramethyloctahydro-1H-3a,7-methanoazulen-6-ol	19903-73-2	87.5259	C15H26O	0.00300088	0	0.00349286		16.7148761167151	Bicyclo[3.1.1]heptane, 6,6-dimethyl-2-methylene-, (1S)-	18172-67-3	93.6417231570781	C10H16	0	0.00296176	0
24.4698	Undecane, 2-methyl-	7045-71-8	74.9854	C12H26	0	0.00438677	0		17.659500495581	Furan, 2-(1-pentenyl)-, (E)-	20992-69-2	81.5765009852144	C9H12O	0.00075808	0	0.00213137
13.6326	2-Butynone, 1-acetyl-4-[1-piperidyl]-	1000117-62-5	75.1275	C11H17NO	0	0	0.00748047		19.0164644933648	Methanamine, N-butylidene-	6898-69-7	80.3699569988126	C5H11N	0	0	0.0028737
14.5739	Bicyclo[3.1.1]hept-2-ene, 3,6,6-trimethyl-	4889-83-2	91.7176	C10H16	0	0	0.00722281		23.5730819244618	5-Ethyldecane	17302-36-2	86.489847505802	C12H26	0.000484904	0.000668006	0.00167916
24.6354	Naphthalene, 1,2,3,4-tetrahydro-	119-64-2	70.9175	C10H12	0	0.00413827	0		27.6984461257839	1-Cyclohexene-1-acetaldehyde, 2,6,6-trimethyl-	472-66-2	82.5587445400297	C11H18O	0.000732805	0.000925453	0.00109825
22.691	Heptane, 2,6-dimethyl-	1072-05-5	77.7746	C9H20	0	0.00413532	0		29.5716791740961	Decanoic acid, methyl ester	110-42-9	73.9907629030227	C11H22O2	0.00110455	0	0.00162822
20.5944	Pentane, 3,3-dimethyl-	562-49-2	78.9315	C7H16	0	0.00412368	0		27.1051038546107	Cyclohexanol, 3,5-dimethyl-	5441-52-1	80.1437509136277	C8H16O	0	0.00270905	0
31.7389	Cyclohexene, 4-(1,5-dimethyl-1,4-hexadienyl)-1-methyl-	17627-44-0	78.4929	C15H24	0.00502818	0	0		6.63916635934122	Formamide, N,N-dimethyl-	1968-12-02	85.1286497265652	C3H7NO	0	0.00266284	0
6.7384	Ethane, 1,1-diethoxy-	105-57-7	89.6323	C6H14O2	0	0	0.00682373		33.1791632804153	Methyl 4,6-decadienyl ether	1000130-99-8	77.9601464882667	C11H20O	0.0026547	0	0
15.676	Succinic acid, di(but-2-en-1-yl) ester	1000391-23-3	71.9161	C12H18O4	0	0.00386135	0		34.4840784234338	.beta.-Panasinsene	1000159-39-0	82.9068950352409	C15H24	0	0	0.00256294
17.7228	Decane	124-18-5	71.0373	C10H22	0	0.00385717	0		33.3054692300922	2,2-Dimethyl-3-heptanone	19078-97-8	80.0833326628212	C9H18O	0	0	0.00246862
15.6759	1,3-Dioxepane, 2-heptyl-	61732-92-1	70.8852	C12H24O2	0	0.00383999	0		12.3814305700857	Ethyl acetoxycarbamate	1000385-74-7	73.6636042080183	C5H9NO4	0	0.00246551	0
28.1732	Naphthalene, 1,2,3,4-tetrahydro-6-methyl-	1680-51-9	79.4205	C11H14	0	0.00382967	0		20.1640410083305	Heptane, 4-ethyl-	2216-32-2	94.4014472048759	C9H20	0.000678154	0.000709173	0.00107335
25.7464	1H-Pyrrole-3-carbonitrile	7126-38-7	77.673	C5H4N2	0	0	0.00636217		14.4119448662514	Thioglycolic acid, S-(n-propyloxycarbonyl)-, n-propyl ester	1000476-01-9	73.0433254220109	C9H16O4S	0.00242457	0	0
6.72545	1,3,5-Trioxane	110-88-3	70.3632	C3H6O3	0.00464798	0	0		12.3814280995576	Isopropoxycarbamic acid, ethyl ester	1000305-90-0	73.6638773601904	C6H13NO3	0	0.00242414	0
19.0291	o-Cymene	527-84-4	81.5273	C10H14	0	0.00339818	0		39.8229884637267	Benzene, 1,1'-dodecylidenebis[4-methyl-	55268-62-7	70.6713877534349	C26H38	0.000808469	0.0007263	0.000860714
43.8818	Ethyl 9-hexadecenoate	54546-22-4	86.3655	C18H34O2	0	0	0.00572324		17.5769908624802	1-Hexanamine	111-26-2	74.8755852130386	C6H15N	0	0.00233721	0
20.9889	Cyclobutane, butyl-	13152-44-8	73.5368	C8H16	0	0.00314295	0		25.9467190433479	Decanal	112-31-2	87.5609587572119	C10H20O	0	0	0.00231485
32.7103	Bicyclo[7.2.0]undec-4-ene, 4,11,11-trimethyl-8-methylene-,[1R-(1R*,4Z,9S*)]-	118-65-0	89.789	C15H24	0.00385873	0	0		36.0814775210909	Naphthalene, 1,4,6-trimethyl-	2131-42-2	79.9140459331528	C13H14	0	0.000838725	0.00138749
22.6904	2,6-Heptanedione, 3-acetyl-	29214-57-1	74.3499	C9H14O3	0	0	0.0051448		17.2161408123977	Isophorone	78-59-1	79.2475598086717	C9H14O	0.000963169	0.00115322	0
22.945	Octane, 6-ethyl-2-methyl-	62016-19-7	75.8711	C11H24	0	0.00291748	0		33.1672308655464	2-Butene-1,4-diamine, N,N'-dimethyl-	111-72-8	76.6002170459731	C6H14N2	0.0021135	0	0
19.1118	Methanamine, N-butylidene-	6898-69-7	77.6303	C5H11N	0	0.00287249	0		45.4895972473387	Heptadecanoic acid, ethyl ester	14010-23-2	74.4728256922293	C19H38O2	0	0.000875774	0.00120076
22.6889	Octane, 2-methyl-	3221-61-2	80.8775	C9H20	0.00358801	0	0		23.9919697570284	Furazan, dimethyl-	4975-21-7	85.2336083517005	C4H6N2O	0.000471975	0.00066635	0.000926918
6.13536	Ethane, 1,1-dimethoxy-	534-15-6	76.7276	C4H10O2	0	0.00281544	0		20.322818377313	Heptane, 3,3,5-trimethyl-	7154-80-5	81.7247471510957	C10H22	0.000727956	0.000168153	0.00116397
23.0657	Nonane, 5-propyl-	998-35-6	88.8752	C12H26	0	0.00275466	0		33.1546415245382	Cyclopentane, nonyl-	2882-98-6	83.830458934294	C14H28	0	0.0020529	0
6.13784	5-Diazo-1,3-cyclopentadiene	1192-27-4	70.9013	C5H4N2	0	0.00269845	0		22.5513753728201	Propanoic acid, anhydride	123-62-6	82.5440740349455	C6H10O3	0	0	0.00204354
33.9251	Ethyl (Z)-cinnamate	4610-69-9	77.6038	C11H12O2	0	0	0.00459213		40.5378590026018	Undecane, 2,10-dimethyl-	17301-27-8	90.4291716869083	C13H28	0	0	0.00203965
15.6763	1,3-Dioxan-4-one, 2-(1,1-dimethylethyl)-6-methyl-	113505-75-2	71.7946	C9H16O3	0.00331362	0	0		15.585594977746	Butane, 2,2'-[methylenebis(oxy)]bis[2-methyl-	54699-28-4	79.3940470227315	C11H24O2	0	0.00203776	0
34.5859	Naphthalene, 1,2,3,5,6,7,8,8a-octahydro-1,8a-dimethyl-7-(1-methylethenyl)-, [1R-(1.alpha.,7.beta.,8a.alpha.)]-	4630-07-03	79.1265	C15H24	0	0.00259591	0		22.5507748388116	Oxalic acid, allyl butyl ester	1000309-23-1	86.2492456260486	C9H14O4	0	0	0.00203443
17.3007	Isophorone	78-59-1	76.1026	C9H14O	0	0.00257128	0		32.5109988713128	.alpha.-Ionone	127-41-3	78.8593482367652	C13H20O	0	0	0.00198208
30.9619	Propane, 2-ethoxy-	625-54-7	78.1827	C5H12O	0.00325299	0	0		42.6698763364344	2-Amino-2-oxoethyl acetate	1000500-76-5	81.0431818977105	C4H7NO3	0.000115322	0.000976421	0.000864661
25.7593	Acetic acid, mercapto-	1968-11-01	70.0209	C2H4O2S	0.00324409	0	0		28.0870507836629	Naphthalene, 1,2,3,4-tetrahydro-6-methyl-	1680-51-9	77.8505190918058	C11H14	0.00190644	0	0
29.6169	Decanoic acid, methyl ester	110-42-9	77.6059	C11H22O2	0.0030366	0	0		41.8292050349602	(Z)-Ethyl pentadec-9-enoate	56219-09-1	75.0608480205276	C17H32O2	0	0	0.00187814
34.7482	2-(4a,8-Dimethyl-2,3,4,5,6,7-hexahydro-1H-naphthalen-2-yl)propan-2-ol	1000411-50-0	71.2001	C15H26O	0.00301749	0	0		17.8341478035678	2-Aminosuccinonitrile	5615-94-1	88.3312915905686	C4H5N3	0	0	0.0018343
23.8756	Nonane, 5-methyl-5-propyl-	17312-75-3	71.4666	C13H28	0.00298594	0	0		22.5518383252424	Heptane, 4-azido-	27126-22-3	82.1357413736783	C7H15N3	0.00182047	0	0
23.3683	Dodecane, 4-methyl-	6117-97-1	81.6268	C13H28	0	0.00230184	0		36.2058461784781	Pentadecane, 3-methyl-	2882-96-4	77.1915054388463	C16H34	0.000671004	0.000530232	0.000582235
33.9244	2-Propenoic acid, 3-phenyl-, ethyl ester	103-36-6	75.0038	C11H12O2	0	0	0.00388621		28.0871432335528	Naphthalene, 1,2,3,4-tetrahydro-5-methyl-	2809-64-5	83.4755789022092	C11H14	0.000918808	0	0.000861005
22.6894	3,4-Hexanedione, 2,2,5-trimethyl-	20633-03-8	78.04	C9H16O2	0.00286038	0	0		30.2860530071486	Heptylcyclohexane	5617-41-4	83.7395348015838	C13H26	0	0.000749389	0.00102526
34.5854	Azulene, 1,2,3,5,6,7,8,8a-octahydro-1,4-dimethyl-7-(1-methylethenyl)-, [1S-(1.alpha.,7.alpha.,8a.beta.)]-	3691-11-0	82.6612	C15H24	0.00263896	0	0		41.829751271842	Z-8-Hexadecen-1-ol acetate	1000131-34-6	72.9483702613902	C18H34O2	0	0	0.00173526
34.5854	Naphthalene, decahydro-4a-methyl-1-methylene-7-(1-methylethenyl)-, [4aR-(4a.alpha.,7.alpha.,8a.beta.)]-	17066-67-0	86.3499	C15H24	0.00254656	0	0		7.45225171266463	(2-Methyl-[1,3]dithian-2-yl)phenylmethanol	78349-00-5	71.777946831308	C12H16OS2	0	0.00172244	0
20.4586	Ethyl 5-methylhexanoate	10236-10-9	73.587	C9H18O2	0.0025426	0	0		36.6637157895499	Propanoic acid, 2-methyl-, anhydride	97-72-3	80.1716424598772	C8H14O3	0	0	0.00172116
34.2501	1-Dodecanol	112-53-8	91.5578	C12H26O	0	0	0.00336182		31.6248142094688	D-Alanine, N-(4-butylbenzoyl)-, heptyl ester	1000354-10-2	70.450049152325	C21H33NO3	0.000451952	0	0.00120604
34.4124	(4S,4aR,6R)-4,4a-Dimethyl-6-(prop-1-en-2-yl)-1,2,3,4,4a,5,6,7-octahydronaphthalene	54868-40-5	80.6703	C15H24	0.00244782	0	0		33.3067049277733	Hexane, 2,4,4-trimethyl-	16747-30-1	87.4533978474959	C9H20	0.00165773	0	0
24.2894	Propanoic acid, anhydride	123-62-6	85.4247	C6H10O3	0.00244673	0	0		11.0546557723825	4,6-Octadiyn-3-one, 2-methyl-	29743-33-7	80.3783123927138	C9H10O	0.00162617	0	0
22.6944	Undecane, 6,6-dimethyl-	17312-76-4	84.0625	C13H28	0	0	0.0033162		29.244809698712	Naphthalene, 2-methyl-	91-57-6	74.6365935573933	C11H10	0.000386368	0.000504365	0.000641877
14.2031	Dimethyl sulfone	67-71-0	93.3324	C2H6O2S	0	0	0.00330016		23.7923866836483	Decane, 4-ethyl-	1636-44-8	78.2087762503358	C12H26	0.000560908	0.00097114	0
24.6351	Cyclopropylphenylmethane	1667-00-1	74.4042	C10H12	0.00238008	0	0		47.363753505511	3-Isopropyl-2H-1,2,4-triazole	23161-10-6	71.8373253841647	C5H9N3	0	0	0.00149022
34.2498	2-Tridecanol	1653-31-2	89.4113	C13H28O	0	0	0.00321979		38.2111930743584	Octane, 1,1'-oxybis-	629-82-3	82.7081765036145	C16H34O	0.00148909	0	0
25.5903	d-Proline, N-methoxycarbonyl-, heptyl ester	1000320-79-1	82.7863	C14H25NO4	0.00231501	0	0		20.5103752509798	2-Butene-1,4-diol, (Z)-	6117-80-2	72.1172351110639	C4H8O2	0	0	0.00147402
32.6051	.alpha.-Ionone	127-41-3	80.785	C13H20O	0	0	0.00312135		40.5391513307442	Nonane, 2,2,4,4,6,8,8-heptamethyl-	4390-04-09	80.087516159535	C16H34	0	0.00145735	0
34.441	Octane, 2,3,6-trimethyl-	62016-33-5	76.8004	C11H24	0	0.00174698	0		47.3637536407145	1H-1,2,4-Triazole, 3-propyl-	19932-60-6	76.5136371853551	C5H9N3	0	0	0.00143286
33.1651	5,9-Undecadien-2-one, 6,10-dimethyl-, (E)-	3796-70-1	83.6272	C13H22O	0	0	0.00299337		22.0668129562558	1,5-Dimethyl-1-vinyl-4-hexenyl butyrate	78-36-4	75.9041722417394	C14H24O2	0.000488898	0	0.0009339
31.4085	(+)-epi-Bicyclosesquiphellandrene	54274-73-6	78.0677	C15H24	0	0	0.0029797		47.2303505442674	9,15-Octadecadienoic acid, methyl ester, (Z,Z)-	17309-05-6	72.3157829394845	C19H34O2	0	0	0.00141146
20.9872	1-Pentene, 2-methyl-	763-29-1	74.2877	C6H12	0.00219051	0	0		38.4388683739977	Amberonne (isomer 2)	1010470-69-8	73.0759132093619	C16H26O	0	0.00140236	0
17.2829	4,5-Dihydrooxazole, 2-vinyl-	13670-33-2	70.0665	C5H7NO	0	0.00170972	0		35.2623192487831	Naphthalene, 1,2,3,4-tetrahydro-1,6-dimethyl-4-(1-methylethyl)-, (1S-cis)-	483-77-2	75.9938244422266	C15H22	0	0	0.00139995
24.2783	2-Undecen-4-ol	22381-86-8	78.6845	C11H22O	0	0.00170957	0		24.3840505850592	Decane, 6-ethyl-2-methyl-	62108-21-8	72.9419691279564	C13H28	0	0	0.00136345
24.0717	Furazan, dimethyl-	4975-21-7	83.7702	C4H6N2O	0	0.00170743	0		22.2938961472212	Allyl 2-methylbutyrate	1000433-24-1	88.4290142412355	C8H14O2	0	0.00136342	0
24.2783	Propanoic acid, 2-methyl-, anhydride	97-72-3	89.0173	C8H14O3	0	0.00169215	0		32.4191036827202	D-Alanine, N-(4-butylbenzoyl)-, hexyl ester	1000354-10-1	74.063600479372	C20H31NO3	0.000103229	0.0012315	0
40.7027	Hexadecane, 2,6,10,14-tetramethyl-	638-36-8	87.1186	C20H42	0	0	0.00285741		18.9120855570669	1-Pentanone, 1-(4-methylphenyl)-	1671-77-8	80.389327439111	C12H16O	0	0.000895695	0.000435504
22.6316	1H-1,2,4-Triazol-3-amine, 5-methyl-	4923-01-07	80.8225	C3H6N4	0.00205269	0	0		35.2352949516354	Sulfurous acid, 2-ethylhexyl hexyl ester	1000309-20-2	82.5034894405599	C14H30O3S	0.000405584	0.000390307	0.000521324
19.3115	Octane, 2,7-dimethyl-	1072-16-8	70.3735	C10H22	0	0.0015939	0		13.4504605602391	5-((5R,8aR)-8-Butyloctahydroindolizin-5-yl)pentan-2-ol	1000367-27-3	71.0161924948189	C17H33NO	0	0.0013104	0
6.14906	2-Propanol, 1-methoxy-	107-98-2	82.1474	C4H10O2	0	0.00157277	0		36.6686428399152	2,2,4-Trimethyl-1,3-pentanediol diisobutyrate	6846-50-0	80.3907032075801	C16H30O4	0.001308	0	0
23.3568	Undecane, 2,10-dimethyl-	17301-27-8	70.1771	C13H28	0	0	0.00270417		31.0237322352492	Octane, 5-ethyl-2-methyl-	62016-18-6	75.8939984611226	C11H24	0	0.00127326	0
34.6848	2,4,6-Tris(1,1-dimethylethyl)-4-methylcyclohexa-2,5-dien-1-one	19687-22-0	88.4305	C19H32O	0	0	0.00252752		20.3251863965331	Octane, 2,3,6-trimethyl-	62016-33-5	80.2657834965211	C11H24	0	0.00126173	0
23.0696	Nonane, 3-methyl-5-propyl-	31081-18-2	88.2282	C13H28	0	0	0.00243293		22.8622939524395	Octane, 2,6,6-trimethyl-	54166-32-4	84.3295425372223	C11H24	0.000599911	0	0.000661068
21.9535	Heptanoic acid, ethyl ester	106-30-9	85.0192	C9H18O2	0	0	0.00240939		19.276879397211	Eucalyptol	470-82-6	74.8473377011941	C10H18O	0	0	0.00125962
36.7476	2,2,4-Trimethyl-1,3-pentanediol diisobutyrate	6846-50-0	74.6279	C16H30O4	0	0	0.00234137		24.3868577635432	Undecane, 2-methyl-	7045-71-8	74.9332728669242	C12H26	0	0.0012343	0
31.6691	Decanoic acid, ethyl ester	110-38-3	98.7517	C12H24O2					11.3333435031292	Azetidine	503-29-7	73.8086268743247	C3H7N	0	0.00123306	0
									27.9516656615341	Undecane, 6,6-dimethyl-	17312-76-4	90.1486952873704	C13H28	0.000505501	0	0.00072605
									27.1315094757427	Cyclopentane, pentyl-	3741-00-2	74.2044278583996	C10H20	0	0.00122403	0
									28.8388955019846	Cyclohexane, 1,3,5-trimethyl-, (1.alpha.,3.alpha.,5.alpha.)-	1795-27-3	72.036310542762	C9H18	0	0.00120146	0
									14.4125900121047	Bicyclo[3.1.0]hex-2-ene, 2-methyl-5-(1-methylethyl)-	2867-05-02	88.6132288738236	C10H16	0	0	0.0011834
									35.2633371221246	2-Methyl-8-hydroxyquinoline, 2-methylpropionate	1000463-20-1	72.0295884940598	C14H15NO2	0.00116221	0	0
									28.8476729978535	Hydroxylamine, O-pentyl-	5963-74-6	76.344464321793	C5H13NO	0.00115902	0	0
									22.056649544404	Linalool	78-70-6	77.7717989269948	C10H18O	0	0	0.00113403
									17.6272172787583	2,2,6,6-Tetramethylheptane	40117-45-1	84.9418494724792	C11H24	0	0	0.0011181
									9.42180968283869	Carbamic acid, methyl ester	598-55-0	87.7913388705856	C2H5NO2	0	0.00111762	0
									26.0552269136511	Undecane, 2,6-dimethyl-	17301-23-4	86.7664875381755	C13H28	0.000612559	0.000500179	0
									22.5687312699066	Ethanone, 1-(2-furanyl)-	1192-62-7	70.6798483063694	C6H6O2	0	0.00111164	0
									39.608766477374	Pentadecane, 8-heptyl-	71005-15-7	72.6661264495625	C22H46	0	0	0.00109007
									23.0632136091901	Nonane, 5-methyl-5-propyl-	17312-75-3	75.4439421012359	C13H28	0.000312041	0.000331142	0.000424606
									27.3054554463843	1,2,5-Oxadiazol-3-amine, 4-(phenylmethoxy)-	1000337-58-8	71.6549344549644	C9H9N3O2	0	0.0010632	0
									29.3664211450609	1,1'-Bicyclohexyl	92-51-3	86.5990203776614	C12H22	0.000112447	0.000410874	0.000532561
									38.2089287987222	Undecane, 5-methyl-	1632-70-8	84.0483614078542	C12H26	0	0	0.00104758
									40.0596145572442	Fumaric acid, decyl 2-phenylethyl ester	1000339-34-7	72.9739535776654	C22H32O4	0.00102414	0	0
									17.8577943141901	Isoxazole	288-14-2	70.0459390405562	C3H3NO	0.00102225	0	0
									35.0456439586468	cis-Muurola-4(15),5-diene	157477-72-0	77.3874444414292	C15H24	0	0	0.00102033
									18.1039377756665	Benzene, (2-methylpropyl)-	538-93-2	83.0344332201428	C10H14	0.000370145	0.000365536	0.000279492
									36.7580200536847	3-Octanol, 3-methyl-	5340-36-3	72.5387418259247	C9H20O	0.00101295	0	0
									28.0949539763996	2,3,4,5,6,7-Hexahydro-1H-cyclopenta[a]pentalene	1010189-31-0	78.1773164666066	C11H14	0	0.00101161	0
									19.0288431613951	1-Hexanol, 2-ethyl-	104-76-7	79.1517074881624	C8H18O	0.000998713	0	0
									17.8434630698531	Butanoic acid, 4-pentenyl ester	30563-31-6	80.7885312263409	C9H16O2	0	0.000985698	0
									19.7989433770003	.beta.-Ocimene	13877-91-3	82.5811165238531	C10H16	0	0	0.000975815
									36.7579196983076	1,3-Dioxan-4-one, 2-(1-methylethyl)-5-methyl	1000197-64-0	72.7626727241966	C8H14O3	0.00094873	0	0
									17.144458895561	1H-1,2,3-Triazole	288-36-8	70.6048331941183	C2H3N3	0.000944911	0	0
									17.6591485090055	cis-2-(2-Pentenyl)furan	70424-13-4	85.3028691242593	C9H12O	0.000937999	0	0
									29.7644034619522	Naphthalene, 1,2,3,4-tetrahydro-2,6-dimethyl-	7524-63-2	71.6209971150585	C12H16	0.000445876	0	0.000487426
									43.7837952759688	1,10-Dicyanodecane	4543-66-2	76.9475791941773	C12H20N2	0	0.000931591	0
									18.9116992253858	o-Cymene	527-84-4	81.9859434940713	C10H14	0	0.000914972	0
									16.0006410509681	1,2,4-Benzenetricarboxylic acid, 1,2-dimethyl ester	54699-35-3	77.0030078486619	C11H10O6	0	0	0.000914872
									19.7993060860262	Spiro[4.5]dec-1-ene	697-27-8	71.4971874782934	C10H16	0	0	0.00090942
									8.72793690185716	2,4-Azetidinedione, 3,3-diethyl-1-methyl-	69315-91-9	89.5206332526323	C8H13NO2	0	0	0.000907423
									32.5744701477464	5-Aza-2H-indazole, N-acetyl	1000508-64-3	74.2256029644115	C8H7N3O	0	0.00089101	0
									17.6569950361661	Cyclobutane, 1,2-diethenyl-3,4-dimethyl-	1000034-00-1	72.8581911499858	C10H16	0	0	0.000890428
									19.4279354465389	Indane	496-11-7	72.1294980047019	C9H10	0.000490578	0.000397467	0
									24.0460787865724	2-Furancarboxylic acid, 2-tetrahydrofurylmethyl ester	4623-04-05	71.0541542978659	C10H12O4	0.000864781	0	0
									47.4221976051608	11,14,17-Eicosatrienoic acid, methyl ester	55682-88-7	84.7168195141474	C21H36O2	0.000849103	0	0
									28.0324259644737	Hexane, 3,3-dimethyl-	563-16-6	83.7367828373374	C8H18	0	0.000339995	0.000500827
									13.4876775710413	Benzofuroxan	480-96-6	72.8577066587534	C6H4N2O2	0.000828882	0	0
									34.2679345750383	1,2-Hydrazinedicarboxaldehyde	628-36-4	82.0949190771715	C2H4N2O2	0	0.000828373	0
									40.6354818397643	2,2,4,4-Tetramethyloctane	62183-79-3	82.1296279287663	C12H26	0	0	0.000827227
									17.2161423680888	5-Diazouracil	2435-76-9	72.8257058903968	C4H2N4O2	0.000819203	0	0
									27.1231212739362	4-Amino-6-hydroxypyrimidine	1193-22-2	75.0208552640135	C4H5N3O	0	0	0.000817232
									26.0601926221504	Heptane, 3,3-dimethyl-	4032-86-4	85.2954372059557	C9H20	0	0	0.000809003
									24.0406889554712	Pentanethioic acid, S-ethyl ester	2432-92-0	81.8067160530425	C7H14OS	0.000806974	0	0
									22.9817245344296	Decane, 3,7-dimethyl-	17312-54-8	87.6095514426914	C12H26	0	0.000806022	0
									23.2821	Decane, 3,8-dimethyl-	17312-55-9	90.6650737148662	C12H26	0	0.000791861	0
									23.278747470307	Decane, 2,3,6-trimethyl-	62238-12-4	94.3021059989794	C13H28	0.00078519	0	0
									26.0602275789519	Decane, 2,5,9-trimethyl-	62108-22-9	83.5871222860887	C13H28	0	0	0.000776878
									23.2834587185234	Decane, 6-ethyl-2-methyl-	62108-21-8	87.3864481698456	C13H28	0	0	0.000776269
									35.1078251296618	Benzenamine, 2,4-dimethyl-	95-68-1	70.3785885687229	C8H11N	0	0	0.000765265
									40.2968288070736	9-Anthracenamine, 9,10-dihydro-	97825-91-7	73.2291409407721	C14H13N	0	0	0.00075449
									47.4617917131363	1,2-Benzenediol, O-cyclopentanecarbonyl-O'-cyclopropanecarbonyl-	1000329-72-3	77.7020894321392	C16H18O4	0	0.000749441	0
									23.791002496829	Decane, 2,3,7-trimethyl-	62238-13-5	85.5539662278336	C13H28	0	0	0.000743871
									35.1074017595917	Pyridine, 2-ethyl-6-methyl-	1122-69-6	76.793746500354	C8H11N	0	0	0.000738957
									30.2848817656056	N-(Piperidin-3-yl)acetamide	5810-55-9	80.4191761601829	C7H14N2O	0.000729054	0	0
									27.5462345218915	2-Furancarboxylic acid, tetrahydro-3-methyl-5-oxo-	22073-04-7	74.1929327790533	C6H8O4	0	0.000727414	0
									36.2065404006211	2,2,7,7-Tetramethyloctane	1071-31-4	75.8139944461034	C12H26	0.000726986	0	0
									40.546398513277	Trimethylamine, 1-cyclohexyl-	16607-80-0	72.7387945179582	C9H19N	0	0	0.000713786
									24.5724924569472	Pinocarvone	30460-92-5	74.0333061560216	C10H14O	0	0	0.000711201
									11.1355577612478	Ammonium sulfamate	7773-06-0	86.1192963008605	H6N2O3S	0	0.000706297	0
									23.7910338512304	Undecane, 4,4-dimethyl-	17312-68-4	86.2907337229672	C13H28	0	0	0.000705516
									32.8158359349895	Naphthalene, 1,2,3,4,4a,5,6,8a-octahydro-7-methyl-4-methylene-1-(1-methylethyl)-, (1.alpha.,4a.beta.,8a.alpha.)-	39029-41-9	72.100467639644	C15H24	0	0.000704714	0
									22.9818708117989	Undecane, 2,8-dimethyl-	17301-25-6	81.9236571279889	C13H28	0	0	0.000689884
									38.2091750339213	3-Methyl-1-[(1H)-1,2,4-triazol-1-yl]butan-2-one	64922-02-7	80.1034739690436	C7H11N3O	0	0.000682397	0
									27.9543118025015	Butane, 2,2-dimethyl-	75-83-2	70.6652657925387	C6H14	0	0.000679462	0
									22.9821064728403	Nonane, 2,6-dimethyl-	17302-28-2	84.0456783728663	C11H24	0	0	0.000674214
									33.1640353963287	N-(2-Propynyl)-N-ethylamine	6943-44-8	75.9395773410254	C5H9N	0.000669795	0	0
									35.5513450684881	Cubenene	29837-12-5	73.4740569142203	C15H24	0	0	0.000666569
									29.5732861025997	2-Propanone, 1-hydroxy-	116-09-6	79.1669947294707	C3H6O2	0.000654738	0	0
									17.2024014203229	Oxazolidin-2-one, N-propanoyl-	143800-42-4	79.9348530425833	C6H5NO3	0	0.000654513	0
									30.2836269416335	Oxalic acid, cyclohexyl nonyl ester	1000309-31-1	78.8394699776549	C17H30O4	0.000649601	0	0
									17.5092241443456	Benzene, 1,2,4-trimethyl-	95-63-6	80.1849413758329	C9H12	0	0	0.000649458
									33.1672827629986	3,3-Diethoxy-1-propyne	10160-87-9	79.8815696783048	C7H12O2	0.000648822	0	0
									34.4746496936513	5-Azulenemethanol, 1,2,3,4,5,6,7,8-octahydro-.alpha.,.alpha.,3,8-tetramethyl-, acetate, [3S-(3.alpha.,5.alpha.,8.alpha.)]-	134-28-1	70.987172161503	C17H28O2	0	0.000644958	0
									25.9594858131614	Undecane, 3,7-dimethyl-	17301-29-0	73.6995557482155	C13H28	0.000640368	0	0
									14.4006584249507	Bicyclo[3.1.1]hept-2-ene, 3,6,6-trimethyl-	4889-83-2	73.4864030430466	C10H16	0.000611186	0	0
									29.0821263231336	3-Heptanone	106-35-4	73.6765170046234	C7H14O	0.000610175	0	0
									33.1672809871047	2-Methylhept-6-en-3-one	1000424-30-2	85.1346634900726	C8H14O	0.000609764	0	0
									37.8344128181444	Disulfide, bis(1,1,3,3-tetramethylbutyl)	29956-99-8	80.9653817815477	C16H34S2	0	0.000609429	0
									35.9681314441864	2H-Benzimidazol-2-one, 1,3-dihydro-5-methyl-	5400-75-9	70.2038419063294	C8H8N2O	0	0	0.000607245
									47.3781598705215	2-Amino-3-hydroxypyridine	16867-03-1	70.5931679919626	C5H6N2O	0.000597271	0	0
									17.5094779263165	Mesitylene	108-67-8	81.4811990286477	C9H12	0	0	0.000587379
									35.7377723152156	2,4,6,(1H,3H,5H)-Pyrimidinetrione, 5-acetyl-	58713-02-3	75.5794230369846	C6H6N2O4	0	0	0.000576083
									27.5552210424271	5-Amino-2-methyl-2H-tetrazole	6154-04-07	76.3293306681239	C2H5N5	0.000205614	0	0.000369876
									16.3515992891557	4H-Pyran-4-one, 3,5-dihydroxy-2-methyl-	1073-96-7	72.2802094087539	C6H6O4	0	0	0.000573215
									30.7004875735071	Octane, 2,7-dimethyl-	1072-16-8	79.9900947974311	C10H22	0.000149459	0.00025039	0.000171105
									35.8259441541233	.alpha.-Calacorene	21391-99-1	77.0624694551006	C15H20	0.00023262	0	0.000335124
									29.082287276885	(2S)-N-Tert-butoxycarbonyl-2-(1-azido-4-(2-tetrahydropyranyloxy)butyl)pyrrolidine	1000427-80-5	74.2339613270732	C18H32N4O4	0.00056267	0	0
									22.431092897595	1,4-Butanediol	110-63-4	72.8730502662093	C4H10O2	0	0	0.000557849
									40.4043642162003	2,3,4,6-Tetramethoxystyrene	48153-74-8	74.3365235353714	C12H16O4	0	0.000551112	0
									32.5125428143457	4'-Butoxyacetophenone	5736-89-0	76.1316550253563	C12H16O2	0.00054613	0	0
									20.444886065612	2-Cyclohexen-1-one, 3-methyl-	1193-18-6	72.8845256432851	C7H10O	0	0	0.000537283
									22.4024102300465	Decane, 2,4-dimethyl-	2801-84-5	81.2744844157858	C12H26	0.000526902	0	0
									34.2395231965251	1-Ethylpropyl acetate	620-11-1	72.2146737457375	C7H14O2	0	0.000511045	0
									34.5870754998746	Phenol, 4,6-di(1,1-dimethylethyl)-2-methyl-	616-55-7	72.1223085010534	C15H24O	0	0	0.000509372
									19.4270192735099	Cyclopentanecarboxylic acid, 3-phenylpropyl ester	1000282-43-3	72.0318890334928	C15H20O2	0.000502355	0	0
									32.5091042507438	Pentanamide, N-phenyl-	10264-18-3	70.8157585432877	C11H15NO	0	0.000498782	0
									40.6190248579832	N-(2-Methyl-2H-tetrazol-5-yl)-acetamide	6154-06-09	75.9975878697657	C4H7N5O	0	0.000497805	0
									31.1088571944435	Butanoic acid, butyl ester	109-21-7	72.8461819329577	C8H16O2	0	0.000493301	0
									28.259575478579	6H-Benzofuro[3,2-c][1]benzopyran, 3,9-dimethoxy-	1433-08-5	81.5467178463627	C17H14O4	0	0.00048808	0
									42.2096267678702	Nonane, 2-methyl-	871-83-0	83.146602654651	C10H22	0.000486992	0	0
									22.6106372755193	Creatine	57-00-1	73.9870681249746	C4H9N3O2	0	0.000481833	0
									20.1556383557054	2-Methoxy-4,4,5,5-tetramethyl-2-oxazoline	49680-47-9	75.8839922097275	C8H15NO2	0	0	0.000478985
									23.7962244026244	Undecane, 2,4-dimethyl-	17312-80-0	77.1742896628473	C13H28	0.000477868	0	0
									28.0348804567361	Undecane, 5,7-dimethyl-	17312-83-3	84.2704677866495	C13H28	0	0	0.000476968
									9.07165956789316	Hydrazine, 2-ethyl-1,1-dimethyl-	29559-82-8	76.1330711781065	C4H12N2	0	0.000475196	0
									20.4467044012542	2-Cyclohexen-1-one, 3,5-dimethyl-	1123-09-7	72.2210717674515	C8H12O	0	0	0.000463659
									41.2679216212769	Ethanol, 2-(2-propenyloxy)-	111-45-5	71.9132430130294	C5H10O2	0.000456455	0	0
									25.4927879416508	Alanine, N-methyl-N-methoxycarbonyl-, undecyl ester	1000328-73-1	72.5287047616086	C17H33NO4	0	0	0.000453878
									19.2252912321156	Heptane, 2,6-dimethyl-	1072-05-5	86.9927914059918	C9H20	0	0.000443743	0
									31.4725505803085	Phthalic acid, ethyl 2-propylphenyl ester	1010357-01-6	74.4041790593349	C19H20O4	5.53783e-05	9.31502e-05	0.000284093
									12.5620097045519	Cyanogen	460-19-5	79.5581752266421	C2N2	0	0.000420236	0
									29.3262514804642	Decane, 2,3,8-trimethyl-	62238-14-6	71.5442269249787	C13H28	0	0	0.000410269
									12.6109670617326	1-Butanol, 2-methyl-, propanoate	2438-20-2	83.2338175382687	C8H16O2	0	0.00040932	0
									35.7195621458458	Hexane, 2,3,5-trimethyl-	1069-53-0	78.403635283777	C9H20	0.000401672	0	0
									46.1156926461985	Sulfurous acid, 2-ethylhexyl tridecyl ester	1000309-19-6	78.2026502822107	C21H44O3S	0.000400071	0	0
									28.4234500586007	Benzene, pentamethyl-	700-12-9	77.5609652293348	C11H16	0	0	0.000389575
									33.7061634749378	Spiro[4.4]nona-1,3-diene, 1,2-dimethyl-	1000163-57-6	78.9664686005169	C11H16	0	0	0.000375729
									41.8493961199534	2-Heptyne-4-one	71932-98-4	71.9173989352039	C7H10O	0	0	0.000372858
									38.208813059442	Fumaric acid, ditetrahydrofurfuryl ester	1000330-59-1	71.7839203086987	C14H20O6	0	0.000370565	0
									42.2396547865524	2,2-Dimethyl-1,2,3,4-tetrahydro-.gamma.-carboline	22315-68-0	80.3939369391081	C13H16N2	6.84334e-05	0.000173294	0.000125104
									33.4177533726804	Tetrahydrofurfuryl propionate	637-65-0	76.494722657189	C8H14O3	0	0.000359895	0
									22.337122432963	3-Acetyl-2,5-dimethyl furan	10599-70-9	71.0005094268577	C8H10O2	0	0.00035925	0
									41.097582818741	Benzene, 1,1'-(1,1,2,2-tetramethyl-1,2-ethanediyl)bis-	1889-67-4	78.6445891110375	C18H22	0	0.000357048	0
									26.4729723211478	2(1H)-Naphthalenone, 3,4-dihydro-	530-93-8	71.8094945756711	C10H10O	0.000350114	0	0
									41.1004922637071	o-Toluic acid, tridec-2-ynyl ester	1000292-51-7	71.2411750662214	C21H30O2	0	0	0.00034769
									31.8263138451585	2-Propanamine	75-31-0	86.3144286340235	C3H9N	0.000347394	0	0
									35.9724006849195	Phenol, 2-cyclohexyl-4-methyl-	1596-09-4	72.1504490518305	C13H18O	0	0.000343443	0
									46.1159248553971	Pentane, 3,3-dimethyl-	562-49-2	76.0448942586473	C7H16	0	0.000341757	0
									19.4373809534358	Isobutyl ether	628-55-7	73.4954134850613	C8H18O	0	0	0.000327541
									16.7857913855088	3-Methyl-3-oxetanemethanol	3143-02-0	77.7541814075907	C5H10O2	0.000324447	0	0
									33.1542380479552	3-Octylthiophene	65016-62-8	74.1629295518968	C12H20S	0.00032288	0	0
									31.4753076982751	3,4-Heptadien-2-one, 3-cyclopentyl-6-methyl-	63922-50-9	76.5745775271349	C13H20O	0	0	0.0003204
									38.1497475099095	3-Ethoxyacrylonitrile	61310-53-0	70.8457304815468	C5H7NO	0	0.000316835	0
									33.1547381391587	Dihexyverine	561-77-3	72.4654810875288	C20H35NO2	0.000316351	0	0
									11.4101265934104	Glycine, ethyl ester	459-73-4	75.9525867697043	C4H9NO2	0	0.000311988	0
									35.9708934996368	4-Cyclohexyl-3-methylphenol	1596-16-3	70.585779801151	C13H18O	0	0.000311822	0
									21.918835687482	Iminodiacetic acid	142-73-4	70.8387592123109	C4H7NO4	0	0.000304984	0
									28.2941838807135	N-(4-Pyridinylmethyl)-1-propanamine	70065-81-5	75.0280024563501	C9H14N2	0	0.0003024	0
									18.6230661863902	Heptane, 3,3,4-trimethyl-	20278-87-9	82.6562803775531	C10H22	0	0	0.000301917
									16.4232265434322	1H-Pyrazole-4-carbonitrile	31108-57-3	77.710021548018	C4H3N3	0	0	0.000289847
									30.5684016727962	1,3-Dioxolane, 2-hexyl-	1708-34-5	79.4147899432738	C9H18O2	0	0.000288295	0
									30.5684016727962	1,3-Dioxolane, 2-hexyl-	1708-34-5	79.4147899432738	C9H18O2	0	0.000288295	0
									19.8905762644097	Nonane, 5-propyl-	998-35-6	75.5842097377197	C12H26	0	0	0.000287613
									38.9216353496076	Benzenamine, N-methyl-N-phenyl-	552-82-9	74.9558153965401	C13H13N	0	0.000283607	0
									7.83814499275641	1-Methyl-1H-1,2,4-triazole	6086-21-1	85.4968657902716	C3H5N3	0	0.000275411	0
									43.7544951767434	Cyclopentanepropionic acid, .alpha.-methyl-2-oxo-, methyl ester	14128-60-0	70.5168338274559	C10H16O3	0	0.000270388	0
									19.4222100346143	3-Phenyl-1-propanol, acetate	122-72-5	71.106590604121	C11H14O2	0	0	0.00026705
									47.3269585796523	1,Cyanoacetyl-3,5-dimethylpyrazole	36140-83-7	70.8728990671534	C8H9N3O	0.000265687	0	0
									29.3376508900287	Ether, butyl isopentyl	17071-52-2	74.2082427115204	C9H20O	0	0.000259773	0
									28.3806622140628	1-Penten-3-one, 4-methyl-	1606-47-9	80.2077411833906	C6H10O	0.00024933	0	0
									30.0086769621572	l-Norvaline, n-propoxycarbonyl-, propyl ester	1010320-72-8	70.5237263278139	C12H23NO4	0	0	0.00024919
									33.4102578097087	Cyclopentanecarboxylic acid, 1-(2-ethyl-1-oxobutoxy)-2-oxo-, ethyl ester	1000460-66-4	73.6480056832647	C14H22O5	0	0	0.000241729
									16.5261131837721	3,3-Diisopropyl-N-methylazetidin-2,4-dione	1000305-99-4	81.9743326045082	C10H17NO2	0	0	0.000231
									18.5399920336144	Ethanone, 1-(3-hydroxyphenyl)-	121-71-1	81.2296960631321	C8H8O2	7.05863e-05	0	0.00015728
									41.3035447251999	5(3)-Carboxamide-4-hydroxy-3(5)-methylpyrazole	1000211-61-3	71.8800952192348	C5H7N3O2	0	0	0.000226303
									29.0942802328468	Butyric acid, 3-methylthio-, S-propyl ester	2432-58-8	81.6484180806541	C8H16OS	0	0.000223612	0
									29.3315905881979	2-Propionyl-1-pyrroline	1010298-55-4	70.0052023574048	C7H11NO	0.000223136	0	0
									37.425834949422	1,5-Dimethyl-7,11-dithiaspiro[5.5]undecane (cis)	1010216-76-1	70.4115385268565	C11H20S2	0	0.000222174	0
									24.1270901173603	Benzene, 1,4-diethyl-	105-05-5	70.3239413795092	C10H14	0.000213142	0	0
									33.4103110819462	2,2,5-Trimethylhexan-4-one	40239-50-7	79.6430832222043	C9H18O	0	0	0.000212977
									32.9108369086661	Phenol, 2,4-dimethyl-	105-67-9	71.0230313842826	C8H10O	0	0	0.000209645
									34.480182575618	Benzene, 1-(1,5-dimethylhexyl)-4-methyl-	1461-02-5	71.2267590679653	C15H24	0.000207956	0	0
									28.1250468263353	1-Pentyn-3-ol, 3-methyl-	77-75-8	77.7982680404513	C6H10O	0.00020537	0	0
									15.1507941907763	1,1-Diethoxypentane-2,4-dione	124237-06-5	71.8561201343759	C9H16O4	0	0	0.000205322
									6.12363638791222	4-Methylcyclohexanol acetate	22597-23-5	76.7579716456828	C9H16O2	0.000202818	0	0
									19.4394326881183	2,4-Imidazolidinedione, 5,5-dimethyl-	77-71-4	76.4377633701321	C5H8N2O2	0	0	0.000199932
									19.8827172202227	Nonane, 5-butyl-	17312-63-9	73.9057716687655	C13H28	0.000193485	0	0
									28.3793215272673	1-(2-Hydroxyethyl)-1,2,4-triazole	3273-14-1	78.8231493554704	C4H7N3O	0.00019158	0	0
									15.3376784765147	N-(2-Pyridinylmethyl)-1-butanamine	58061-48-6	81.7146906091906	C10H16N2	0	0.000186411	0
									43.2084202193854	Undecanoic acid, 2-methyl-, methyl ester	55955-69-6	70.0532663246295	C13H26O2	0	0.000186177	0
									28.3814834922831	1-Hepten-3-one	2918-13-0	78.7615751151454	C7H12O	0	0	0.000185848
									37.0250111698341	Cyclohexane, 1-isopropyl-1-methyl-	16580-26-0	76.4951199168391	C10H20	0	0	0.000181411
									30.2581012250778	1,2-Cyclohexanedicarboxylic acid, difurfuryl ester	1000339-90-6	71.8989934103048	C18H28O6	0.000179676	0	0
									16.7075783114536	Ethanone, 1-cyclopropyl-2-(4-pyridinyl)-	6580-95-6	80.6897832934563	C10H11NO	0.00017889	0	0
									41.0950557364945	1,3-Benzenediol, O,O'-di(2-methylbenzoyl)-	1000330-74-0	87.7355444587374	C22H18O4	0.000176958	0	0
									24.0990481796745	Benzene, 1,2,3,5-tetramethyl-	527-53-7	71.3632270626662	C10H14	0.000174507	0	0
									21.5696481959902	Benzene, 1-ethenyl-4-ethyl-	3454-07-07	74.1690250303306	C10H12	0	0.000167322	0
									25.1262875157759	Ethoxyacetylene	927-80-0	73.4811018345299	C4H6O	0.000160651	0	0
									23.4701395892481	Cyclohexane, pentyl-	4292-92-6	79.0642208820911	C11H22	0	0	0.000158795
									22.4017973933376	5-Methyl-2-(2-methyl-2-tetrahydrofuryl)tetrahydrofuran	1000112-56-4	80.4595747569464	C10H18O2	0	0.000154046	0
									36.1630405666596	3-Methyl-2-thioxo-2,3-dihydro-1,3-benzoxazin-4-one	13119-27-2	70.6302937175204	C9H7NO2S	0.000140061	0	0
									15.3071543838895	2-Methyl-N-(2-pyridinylmethyl)-1-propanamine	892592-08-4	78.3579246045269	C10H16N2	0	0.000138225	0
									35.9593684848857	3-Pyridinecarbonitrile, 1,4-dihydro-1-methyl-	19424-15-8	70.1973323278485	C7H8N2	0	0.000137891	0
									24.7186236969594	Chroman-4-one, 2,3-dehydro-6-ethyl-7-methoxy-2-methyl-3-phenyl-	129414-72-8	72.3094612469469	C19H18O3	0	0	0.000132726
									37.778816999417	3-(Hydroxyimino)-6-methylindolin-2-one	107976-73-8	72.0223065055631	C9H8N2O2	0.000128842	0	0
									46.1152149983161	Propanoic acid, pentyl ester	624-54-4	77.9729405883104	C8H16O2	0	0.000122996	0
									18.6475204797594	Pyrrolidine	123-75-1	72.4629298443335	C4H9N	0.000120297	0	0
									18.7674933593583	1-Hexanone, 5-methyl-1-phenyl-	25552-17-4	74.0847900239665	C13H18O	0	0.000118378	0
									34.9548882291306	cis-1,3-Diacetamido-1,2,3,4-tetrahydronaphthalene	6580-54-7	72.473283917333	C14H18N2O2	0	0.000117587	0
									43.4812116111803	p-Anisic acid, 2-naphthyl ester	1000307-64-0	70.591206394607	C18H14O3	0.000115909	0	0
									33.0292050320841	Benzeneethanamine, 2,5-dimethoxy-.alpha.,4-dimethyl-	15588-95-1	76.9977293319263	C12H19NO2	0.000113359	0	0
									25.3601424236678	4-Ethyl-2-hydroxycyclopent-2-en-1-one	28017-62-1	82.9686982054383	C7H10O2	0	0	0.000108975
									46.3586221742382	Benzenehexanamine	17734-20-2	75.3137429315687	C12H19N	0	0.000106166	0
									21.5242450277589	Pyridinium, 1-(acetylamino)-, hydroxide, inner salt	1468-29-7	70.5103208964842	C7H8N2O	0.000105785	0	0
									18.7564629120904	Benzene, 1,2,3-trimethyl-	526-73-8	72.9852780919098	C9H12	0	0	0.00010399
									23.5086206038081	5-Ethyl-1,2,4-oxadiazol-3-amine	171006-96-5	74.7675112874684	C4H7N3O	0	9.53771e-05	0
									20.9552994007989	Oxazole	288-42-6	82.2609051638863	C3H3NO	0	0	9.46345e-05
									23.3934494463173	3',5'-Dihydroxyacetophenone	51863-60-6	76.602276119414	C8H8O3	0	0	9.2037e-05
									14.6303156154735	2,6-Dimethyl-3,5-dioxo-2,3,4,5-tetrahydro-1,2,4-triazine	62764-55-0	76.1807445906461	C5H7N3O2	0	0	8.54726e-05
									47.2593209719899	1,3,5-Triazine	290-87-9	71.8566351824806	C3H3N3	0	8.13221e-05	0
									18.5403855413804	Methylparaben	99-76-3	77.4619229431685	C8H8O3	8.0169e-05	0	0
									21.4461749974928	Pentane, 2,2-dimethyl-	590-35-2	87.6219939040143	C7H16	0	0	7.35598e-05
									44.0617279905674	2-Ethyl-4-methyltetrahydro-1,3,4-thiadiazine	1000255-78-2	70.4424210693155	C6H14N2S	7.2906e-05	0	0
									47.9099653488064	4-(2-Hydroxyethyl)piperazin-2-one	23936-04-1	75.8092785892044	C6H12N2O2	0	0	5.31399e-05
									42.2367372744846	2-Isobutoxynaphthalene	20900-19-0	72.5608548670117	C14H16O	3.66356e-05	0	0
									9.92715984137732	p-Aminotoluene	106-49-0	74.6933953034062	C7H9N	1.7257e-05	0	0
									31.5810470350172	Decanoic acid, ethyl ester	110-38-3	98.8058763726303	C12H24O2
