# Supplementary material for: Two Terpene Synthases Are Involved in Multiple Sesquiterpene Biosynthesis in the Woody Vegetable, Toona sinensis
Source: Int J Mol Sci. 2025 Feb 13;26(4):1578. doi: 10.3390/ijms26041578 (PMC11855491; doi:10.3390/ijms26041578)
Supplement: Supplementary file 1 [file ijms-26-01578-s001.zip › TableS4.xlsx]

## Sheet: Table S4
Table S4. Detection of Volatile Substances of overexpression of TsTPS1262 and Empty Vector (EV) in T. sinensis seedlings.
TsTPS1262 overexpression of T.sinensis volatile substance											EV T.sinensis volatile substance
RT	compound name	matching factor	molecular formula	CAS number	ethyl caprate equivalent（ug/g）	ethyl caprate equivalent（ug/g）	ethyl caprate equivalent（ug/g）	average ethyl caprate equivalent（ug/g）			RT	compound name	matching factor	molecular formula	CAS number	ethyl caprate equivalent（ug/g）	ethyl caprate equivalent（ug/g）	ethyl caprate equivalent（ug/g）	average ethyl caprate equivalent（ug/g）
32.6543030106106	Caryophyllene	87-44-5	99.0803	C15H24	48.1361	58.2745	0	35.4702			32.7219	Caryophyllene	87-44-5	97.0903	C15H24	82.144	45.8072	0	42.6504
31.6523250491748	Cyclohexane, 1-ethenyl-1-methyl-2,4-bis(1-methylethenyl)-, [1S-(1.alpha.,2.beta.,4.beta.)]-	515-13-9	98.5302	C15H24	10.0121	26.8346	17.9538	18.2668			30.0909	Cyclohexene, 4-ethenyl-4-methyl-3-(1-methylethenyl)-1-(1-methylethyl)-, (3R-trans)-	20307-84-0	97.5118	C15H24	17.7588	20.0371	11.7279	16.5079
32.7317548652075	1R,3Z,9S-4,11,11-Trimethyl-8-methylenebicyclo[7.2.0]undec-3-ene	1000159-39-4	92.508	C15H24	0	0	40.8003	13.6001			33.6071	1,4,7,-Cycloundecatriene, 1,5,9,9-tetramethyl-, Z,Z,Z-	1000062-61-9	99.13	C15H24	14.2118	8.77589	10.0056	10.9978
30.0735282920222	Cyclohexene, 4-ethenyl-4-methyl-3-(1-methylethenyl)-1-(1-methylethyl)-, (3R-trans)-	20307-84-0	97.8504	C15H24	4.89153	13.9196	9.00797	9.27303			34.2444	(1R,2S,6S,7S,8S)-8-Isopropyl-1-methyl-3-methylenetricyclo[4.4.0.02,7]decane-rel-	18252-44-3	98.7455	C15H24	7.84093	10.4617	6.76829	8.35696
33.5901150613898	1,4,7,-Cycloundecatriene, 1,5,9,9-tetramethyl-, Z,Z,Z-	1000062-61-9	99.1052	C15H24	5.67216	9.67866	8.12433	7.82505			31.4485	Cyclohexane, 1-ethenyl-1-methyl-2,4-bis(1-methylethenyl)-, [1S-(1.alpha.,2.beta.,4.beta.)]-	515-13-9	98.234	C15H24	2.82925	5.06594	2.39324	3.42948
34.233059136933	(1R,2S,6S,7S,8S)-8-Isopropyl-1-methyl-3-methylenetricyclo[4.4.0.02,7]decane-rel-	18252-44-3	98.6069	C15H24	1.2127	6.10425	3.96417	3.76037			34.4895	Naphthalene, decahydro-4a-methyl-1-methylene-7-(1-methylethenyl)-, [4aR-(4a.alpha.,7.alpha.,8a.beta.)]-	17066-67-0	98.5523	C15H24	2.17637	4.33277	2.00186	2.837
34.644467235217	Naphthalene, 1,2,3,4,4a,5,6,8a-octahydro-4a,8-dimethyl-2-(1-methylethenyl)-, [2R-(2.alpha.,4a.alpha.,8a.beta.)]-	473-13-2	75.8844	C15H24	0.784467	2.73865	2.07619	1.86643			32.7464	Phenol, 4-ethyl-2-methyl-	2219-73-0	72.3177	C9H12O	0	1.96076	5.09828	2.35301
34.4839224590931	Naphthalene, decahydro-4a-methyl-1-methylene-7-(1-methylethenyl)-, [4aR-(4a.alpha.,7.alpha.,8a.beta.)]-	17066-67-0	98.3942	C15H24	0.397829	2.04202	1.51072	1.31685			34.6524	Naphthalene, 1,2,3,4,4a,5,6,8a-octahydro-4a,8-dimethyl-2-(1-methylethenyl)-, [2R-(2.alpha.,4a.alpha.,8a.beta.)]-	473-13-2	93.8915	C15H24	2.96887	0	2.3751	1.78132
33.1067560316049	(1R,3aS,8aS)-7-Isopropyl-1,4-dimethyl-1,2,3,3a,6,8a-hexahydroazulene	36577-33-0	97.1933	C15H24	0.356208	1.31978	0.791231	0.822408			33.1136	(1R,3aS,8aS)-7-Isopropyl-1,4-dimethyl-1,2,3,3a,6,8a-hexahydroazulene	36577-33-0	98.3548	C15H24	1.43709	1.93676	1.1276	1.50048
33.7341948673741	(+)-epi-Bicyclosesquiphellandrene	54274-73-6	97.136	C15H24	0	1.05385	1.043	0.698949			34.6652	2-Isopropenyl-4a,8-dimethyl-1,2,3,4,4a,5,6,8a-octahydronaphthalene	207297-57-2	97.7128	C15H24	0	4.39253	0	1.46418
10.7543259337194	2-Hexenal	505-57-7	98.7283	C6H10O	1.82337	0	0.097232	0.640201			33.9943	.gamma.-Muurolene	30021-74-0	96.1034	C15H24	1.29034	1.76675	0.941432	1.33284
12.495670232208	Oxime-, methoxy-phenyl-_	1000222-86-6	83.9005	C8H9NO2	1.16614	0.447173	0.247565	0.620292			35.1193	Naphthalene, 1,2,3,5,6,8a-hexahydro-4,7-dimethyl-1-(1-methylethyl)-, (1S-cis)-	483-76-1	96.7269	C15H24	1.14316	1.79269	0.804156	1.24667
6.65241951248222	Tetramethyl orthocarbonate	1850-14-2	80.8656	C5H12O4	0	0	1.75983	0.586611			35.0538	Naphthalene, 1,2,3,4,4a,5,6,8a-octahydro-7-methyl-4-methylene-1-(1-methylethyl)-, (1.alpha.,4a.beta.,8a.alpha.)-	39029-41-9	98.2897	C15H24	1.07944	1.85026	0.787906	1.2392
35.1178996461949	Naphthalene, 1,2,3,5,6,8a-hexahydro-4,7-dimethyl-1-(1-methylethyl)-, (1S-cis)-	483-76-1	91.159	C15H24	0.205448	0.852303	0.655772	0.571174			33.7346	(+)-epi-Bicyclosesquiphellandrene	54274-73-6	97.243	C15H24	1.25254	1.41561	0.768659	1.1456
35.0551894829865	Naphthalene, 1,2,3,4,4a,5,6,8a-octahydro-7-methyl-4-methylene-1-(1-methylethyl)-, (1.alpha.,4a.beta.,8a.alpha.)-	39029-41-9	92.8709	C15H24	0.204527	0.875482	0.630391	0.570133			10.7401	2-Hexenal	505-57-7	98.6894	C6H10O	1.58666	0.689835	0.35371	0.876734
32.743581315016	Phenol, 4-ethyl-2-methyl-	2219-73-0	72.9953	C9H12O	0	0	1.56571	0.521904			30.1133	p-Cresidine	120-71-8	70.3226	C8H11NO	0	2.4856	0	0.828535
12.422815477453	Styrene	100-42-5	89.6987	C8H8	0.779314	0.49582	0.260056	0.51173			32.7174	Thiazole, 2-methyl-4-phenyl-	1826-16-0	70.0635	C10H9NS	0	2.41641	0	0.80547
6.65818641260684	Formamide, N-methoxy-	34005-41-9	74.6585	C2H5NO2	0	1.53515	0	0.511716			32.9376	.alpha.-Guaiene	3691-12-01	93.9071	C15H24	0	0.663333	1.40521	0.689513
10.7535047938095	Dimethyl Sulfoxide	67-68-5	92.9917	C2H6OS	0	1.29168	0	0.430562			32.8926	1H-3a,7-Methanoazulene, octahydro-3,8,8-trimethyl-6-methylene-, [3R-(3.alpha.,3a.beta.,7.beta.,8a.alpha.)]-	546-28-1	96.2646	C15H24	0	0	1.95851	0.652835
33.9894374486449	.gamma.-Muurolene	30021-74-0	95.0567	C15H24	0.227006	0.0887019	0.860606	0.392105			34.1074	isoledene	95910-36-4	94.6208	C15H24	0	0.868344	0.683481	0.517275
34.7683925208935	(1S,4aR,8aS)-1-Isopropyl-7-methyl-4-methylene-1,2,3,4,4a,5,6,8a-octahydronaphthalene	6980-46-7	86.2788	C15H24	0	0.631924	0.532886	0.38827			33.2587	(1S,4S,4aS)-1-Isopropyl-4,7-dimethyl-1,2,3,4,4a,5-hexahydronaphthalene	267665-20-3	78.368	C15H24	0.288117	0.857984	0.383194	0.509765
32.1763761989812	Bicyclo[7.2.0]undec-4-ene, 4,11,11-trimethyl-8-methylene-	13877-93-5	98.0082	C15H24	0.338935	0.369267	0.276875	0.328359			30.4308	.alpha.-Cubebene	17699-14-8	97.8383	C15H24	0.409855	0.654146	0.352133	0.472045
35.118273690074	1-Isopropyl-4,7-dimethyl-1,2,3,5,6,8a-hexahydronaphthalene	16729-01-4	96.0057	C15H24	0	0.851812	0	0.283937			34.7752	(1S,4aR,8aS)-1-Isopropyl-7-methyl-4-methylene-1,2,3,4,4a,5,6,8a-octahydronaphthalene	6980-46-7	87.5599	C15H24	0	1.28706	0	0.429021
32.831476145036	1H-3a,7-Methanoazulene, octahydro-3,8,8-trimethyl-6-methylene-, [3R-(3.alpha.,3a.beta.,7.beta.,8a.alpha.)]-	546-28-1	96.125	C15H24	0.807223	0	0	0.269074			35.6585	Naphthalene, 1,2,4a,5,6,8a-hexahydro-4,7-dimethyl-1-(1-methylethyl)-, [1S-(1.alpha.,4a.beta.,8a.alpha.)]-	24406-05-1	97.9669	C15H24	0.338528	0.572265	0.254034	0.388275
32.7258697626294	Cyclohexane, 1-ethenyl-1-methyl-2-(1-methylethenyl)-4-(1-methylethylidene)-	3242-08-08	87.3425	C15H24	0.800638	0	0	0.266879			33.4603	Naphthalene, decahydro-1,6-bis(methylene)-4-(1-methylethyl)-, (4.alpha.,4a.alpha.,8a.alpha.)-	30021-46-6	94.0831	C15H24	0.29929	0.453103	0.25414	0.335511
33.3685939218794	isoledene	95910-36-4	97.2503	C15H24	0	0.797135	0	0.265712			12.5177	Oxime-, methoxy-phenyl-_	1000222-86-6	83.5209	C8H9NO2	0.582077	0	0.415124	0.3324
6.65562436082298	Mono-sec-butyl carbonotrithioate	67395-45-3	71.955	C5H10S3	0.776576	0	0	0.258859			14.4269	(1R)-2,6,6-Trimethylbicyclo[3.1.1]hept-2-ene	7785-70-8	97.8049	C10H16	0.321616	0.505907	0.151018	0.326181
29.9684145513501	.gamma.-Elemene	29873-99-2	94.8622	C15H24	0.757883	0	0	0.252628			33.1759	(E)-.beta.-Farnesene	18794-84-8	87.3776	C15H24	0.349961	0.197918	0.428377	0.325419
10.7596900060062	4H-1,2,4-Triazole, 4-methyl-	10570-40-8	79.0445	C3H5N3	0.75777	0	0	0.25259			34.4116	Naphthalene, 1,2,3,4,4a,7-hexahydro-1,6-dimethyl-4-(1-methylethyl)-	16728-99-7	92.9087	C15H24	0.309473	0.404343	0.203424	0.305747
19.119136137658	D-Limonene	5989-27-5	97.2069	C10H16	0.37362	0.167769	0.112442	0.217944			31.1386	Ylangene	14912-44-8	96.8677	C15H24	0.312313	0.358719	0.242299	0.304444
30.4289602476891	.alpha.-Cubebene	17699-14-8	93.5258	C15H24	0.091448	0.308554	0.253741	0.217914			34.4875	1,2-Benzenediol, o-(4-butylbenzoyl)-o'-(2-methylbenzoyl)-	1000325-96-0	76.1208	C25H24O4	0.617364	0	0.287383	0.301582
8.7524704261335	Hexanal	66-25-1	94.7322	C6H12O	0.650193	0	0	0.216731			32.9931	Cyclohexene, 3-(1,5-dimethyl-4-hexenyl)-6-methylene-, [S-(R*,S*)]-	20307-83-9	92.2288	C15H24	0.368684	0	0.521477	0.29672
10.7506185930011	5-.alpha.-Aminoethyltetrazole	1000227-36-7	71.5537	C3H7N5	0.62875	0	0	0.209583			35.2638	trans-Calamenene	73209-42-4	88.5261	C15H22	0.330359	0.364881	0.191769	0.29567
34.6186848673773	1,4-Cyclohexadiene, 3,3,6,6-tetramethyl-	2223-54-3	83.9109	C10H16	0.529522	0	0	0.176507			32.1866	Bicyclo[7.2.0]undec-4-ene, 4,11,11-trimethyl-8-methylene-	13877-93-5	98.3057	C15H24	0.338691	0.218406	0.32254	0.293212
10.7535195078325	Methanesulfonylacetonitrile	2274-42-2	71.751	C3H5NO2S	0	0.506766	0	0.168922			34.7788	Copaene	3856-25-5	92.3048	C15H24	0	0	0.819642	0.273214
14.4277487006325	(1R)-2,6,6-Trimethylbicyclo[3.1.1]hept-2-ene	7785-70-8	94.2631	C10H16	0.176477	0.239071	0.0898999	0.168483			30.9834	1H-Cyclopropa[a]naphthalene, decahydro-1,1,3a-trimethyl-7-methylene-, [1aS-(1a.alpha.,3a.alpha.,7a.beta.,7b.alpha.)]-	20071-49-2	83.7313	C15H24	0.252598	0.234269	0.297249	0.261372
32.9232851804539	1H-Cyclopropa[a]naphthalene, 1a,2,3,5,6,7,7a,7b-octahydro-1,1,7,7a-tetramethyl-, [1aR-(1a.alpha.,7.alpha.,7a.alpha.,7b.alpha.)]-	17334-55-3	85.5327	C15H24	0.0904202	0.403777	0	0.164732			12.4076	Styrene	100-42-5	91.525	C8H8	0.558711	0	0.198496	0.252402
11.4570953927104	Benzene, 1,3-dimethyl-	108-38-3	89.3555	C8H10	0.380854	0.0794355	0	0.15343			10.8288	Dimethyl Sulfoxide	67-68-5	78.3664	C2H6OS	0	0	0.728892	0.242964
34.1004141484665	Naphthalene, 1,2,4a,5,6,8a-hexahydro-4,7-dimethyl-1-(1-methylethyl)-	483-75-0	94.5119	C15H24	0	0.458474	0	0.152825			12.4753	2-Amino-5-methylbenzoic acid	2941-78-8	82.6932	C8H9NO2	0	0.626321	0	0.208774
31.1393312807296	Ylangene	14912-44-8	97.8014	C15H24	0	0.248731	0.206345	0.151692			31.3296	Copaene	3856-25-5	98.2988	C15H24	0	0	0.616114	0.205371
35.2630669626546	trans-Calamenene	73209-42-4	88.2408	C15H22	0	0.270607	0.180339	0.150315			11.4788	1,3,5-Cyclooctatriene	1871-52-9	80.525	C8H10	0.531027	0	0	0.177009
33.7301600126637	cis-Muurola-4(15),5-diene	157477-72-0	96.2051	C15H24	0.402754	0	0	0.134251			10.7419	1-Methyl-1H-1,2,4-triazole	6086-21-1	84.0186	C3H5N3	0.50427	0	0	0.16809
30.9803629870021	1H-Cyclopropa[a]naphthalene, decahydro-1,1,3a-trimethyl-7-methylene-, [1aS-(1a.alpha.,3a.alpha.,7a.beta.,7b.alpha.)]-	20071-49-2	80.7451	C15H24	0	0.0972388	0.289703	0.128981			34.0837	1H-Cyclopropa[a]naphthalene, 1a,2,3,5,6,7,7a,7b-octahydro-1,1,7,7a-tetramethyl-, [1aR-(1a.alpha.,7.alpha.,7a.alpha.,7b.alpha.)]-	17334-55-3	70.702	C15H24	0.223393	0	0.259932	0.161108
34.4148190394947	Naphthalene, 1,2,3,4,4a,7-hexahydro-1,6-dimethyl-4-(1-methylethyl)-	16728-99-7	92.2156	C15H24	0	0.224737	0.151457	0.125398			35.876	Selina-3,7(11)-diene	6813-21-4	89.1184	C15H24	0.121472	0.230464	0.0997412	0.150559
7.78973778977148	Toluene	108-88-3	91.2861	C7H8	0.218337	0.0954975	0.0613851	0.125073			11.3245	1-Hexanol	111-27-3	96.061	C6H14O	0.33831	0	0.109862	0.14939
33.4591925347595	Naphthalene, decahydro-1,6-bis(methylene)-4-(1-methylethyl)-, (4.alpha.,4a.alpha.,8a.alpha.)-	30021-46-6	94.6777	C15H24	0	0.216458	0.148226	0.121561			34.1108	Naphthalene, 1,2,4a,5,6,8a-hexahydro-4,7-dimethyl-1-(1-methylethyl)-	483-75-0	93.491	C15H24	0	0	0.435814	0.145271
12.550260125272	Pyrolo[3,2-d]pyrimidin-2,4(1H,3H)-dione	65996-50-1	87.8788	C6H5N3O2	0	0.1308	0.225904	0.118901			32.3317	Tricyclo[4.4.0.0(2,7)]decane, 1-methyl-3-methylene-8-(1-methylethyl)-, stereoisomer	20479-06-5	92.3057	C15H24	0.148892	0.16548	0.116987	0.143786
31.8258356963059	(1S,4S,4aS)-1-Isopropyl-4,7-dimethyl-1,2,3,4,4a,5-hexahydronaphthalene	267665-20-3	93.7529	C15H24	0	0.213251	0.142343	0.118531			19.1203	D-Limonene	5989-27-5	98.0988	C10H16	0.205299	0.113644	0.103176	0.140707
35.3144928673831	7-epi-a-Eudesmol	123123-38-6	72.8014	C15H26O	0	0.136041	0.185899	0.107313			35.3173	7-epi-a-Eudesmol	123123-38-6	88.4303	C15H26O	0	0.398145	0	0.132715
33.1760810965996	(E)-.beta.-Farnesene	18794-84-8	73.8144	C15H24	0	0.0942891	0.207459	0.100583			8.75209	Hexanal	66-25-1	93.9123	C6H12O	0.273837	0	0.0952743	0.123037
28.8530649778588	Tridecane	629-50-5	97.44	C13H28	0.159607	0.0886218	0.0469936	0.0984073			32.698	1,4-Dioxane-2,5-dione, 3,3,6,6-tetramethyl-	6713-72-0	74.6162	C8H12O4	0.356941	0	0	0.11898
32.8375355454257	D-Alanine, N-(4-butylbenzoyl)-, heptyl ester	1000354-10-2	87.6087	C21H33NO3	0.147398	0.139846	0	0.0957481			11.4792	Benzene, 1,3-dimethyl-	108-38-3	86.9853	C8H10	0.228097	0.0701493	0.0477729	0.11534
33.6075895993131	1,2-Benzenediol, O-(4-butylbenzoyl)-O'-(isobutoxycarbonyl)-	1010329-73-6	77.5901	C22H26O5	0	0.189477	0.0838154	0.0910976			36.3382	.beta.-Guaiene	88-84-6	91.8095	C15H24	0	0.32344	0	0.107813
17.1678983039442	.beta.-Myrcene	123-35-3	84.2695	C10H16	0.169994	0.053831	0.0352389	0.0863548			33.3153	2,6,10-Trimethyltridecane	3891-99-4	91.8978	C16H34	0.119534	0.083076	0.113244	0.105285
34.411981442833	(3R,3aS,8aS)-3,6,8,8-Tetramethyl-2,3,4,7,8,8a-hexahydro-1H-3a,7-methanoazulene	22567-43-7	92.2633	C15H24	0	0.244678	0	0.0815593			35.824	.alpha.-Calacorene	21391-99-1	89.5727	C15H20	0.10551	0.134675	0.070016	0.1034
34.6259164917243	Phenol, 2-ethyl-	90-00-6	74.4459	C8H10O	0.241208	0	0	0.0804028			32.9965	(1S,5S)-4-Methylene-1-((R)-6-methylhept-5-en-2-yl)bicyclo[3.1.0]hexane	58319-04-3	89.9841	C15H24	0	0.297217	0	0.0990723
33.365523431676	(3R,4aS,5R)-4a,5-Dimethyl-3-(prop-1-en-2-yl)-1,2,3,4,4a,5,6,7-octahydronaphthalene	24741-64-8	95.4537	C15H24	0.232871	0	0	0.0776237			34.5627	1,2-Benzenediol, O-(4-butylbenzoyl)-O'-(isobutoxycarbonyl)-	1010329-73-6	84.4663	C22H26O5	0.181849	0.107366	0	0.096405
36.3377510217548	Selina-3,7(11)-diene	6813-21-4	79.9861	C15H24	0.05164	0.0919135	0.0883796	0.077311			7.80162	Toluene	108-88-3	84.0643	C7H8	0.15115	0.0615092	0.0625223	0.0917272
8.55285987658722	2,3-Butanediol, [R-(R*,R*)]-	24347-58-8	82.7521	C4H10O2	0.0756258	0.155192	0	0.0769392			10.8408	2-Pentyn-4-one	7299-55-0	80.7768	C5H6O	0.150183	0.0778638	0.0466731	0.0915732
25.662263000309	Dodecane	112-40-3	96.5229	C12H26	0.12012	0.0584682	0.0370878	0.0718919			35.5571	Cubenene	29837-12-5	92.5694	C15H24	0.174209	0	0.087387	0.0871986
35.8267810722661	.alpha.-Calacorene	21391-99-1	87.6479	C15H20	0.0600246	0.0914006	0.0610937	0.0708396			13.4547	Pyrolo[3,2-d]pyrimidin-2,4(1H,3H)-dione	65996-50-1	80.0696	C6H5N3O2	0	0.254726	0	0.0849087
35.2657647013067	Naphthalene, 1,2,3,4-tetrahydro-1,6-dimethyl-4-(1-methylethyl)-, (1S-cis)-	483-77-2	90.6491	C15H22	0.208913	0	0	0.0696375			28.8528	Tridecane	629-50-5	98.3714	C13H28	0.126685	0.0653503	0.0572006	0.0830787
20.5233729651404	Decane, 2-methyl-	6975-98-0	91.9009	C11H24	0.114384	0.0530632	0.0360749	0.0678408			17.1698	.beta.-Myrcene	123-35-3	87.1344	C10H16	0.0873515	0.10473	0.0431771	0.0784195
32.9316503997853	5-Azulenemethanol, 1,2,3,4,5,6,7,8-octahydro-.alpha.,.alpha.,3,8-tetramethyl-, acetate, [3S-(3.alpha.,5.alpha.,8.alpha.)]-	134-28-1	84.8047	C17H28O2	0	0	0.197248	0.0657495			17.2293	Furan, 2-pentyl-	3777-69-3	91.8395	C9H14O	0.0892632	0.0484653	0.0920114	0.07658
20.7855544050823	Decane, 3-methyl-	13151-34-3	98.0489	C11H24	0.1077	0.0522337	0.0349271	0.0649537			35.7563	Naphthalene, 1,2,3,5,6,7,8,8a-octahydro-1,8a-dimethyl-7-(1-methylethenyl)-, [1R-(1.alpha.,7.beta.,8a.alpha.)]-	4630-07-03	95.759	C15H24	0	0.22967	0	0.0765568
35.6589099956072	Naphthalene, 1,2,4a,5,6,8a-hexahydro-4,7-dimethyl-1-(1-methylethyl)-, [1S-(1.alpha.,4a.beta.,8a.alpha.)]-	24406-05-1	97.7917	C15H24	0	0	0.188425	0.0628085			32.1977	Bicyclo[7.2.0]undec-4-ene, 4,11,11-trimethyl-8-methylene-,[1R-(1R*,4Z,9S*)]-	118-65-0	97.8838	C15H24	0	0.219712	0	0.0732372
32.3282311232219	Tricyclo[4.4.0.0(2,7)]decane, 1-methyl-3-methylene-8-(1-methylethyl)-, stereoisomer	20479-06-5	91.1436	C15H24	0	0.104805	0.0831274	0.0626443			6.6449	(methylthio)methyl acetate	1000440-88-8	71.5999	C4H8O2S	0	0.214444	0	0.0714813
34.4129760371709	1H-3a,7-Methanoazulene, 2,3,4,7,8,8a-hexahydro-3,6,8,8-tetramethyl-, [3R-(3.alpha.,3a.beta.,7.beta.,8a.alpha.)]-	469-61-4	92.7711	C15H24	0	0	0.18728	0.0624266			11.4793	2-Benzyloxyethylamine	38336-04-8	77.1775	C9H13NO	0.203634	0	0	0.0678782
21.9903628093092	Undecane	1120-21-4	95.83	C11H24	0.0884052	0.0467663	0.0344029	0.0565248			6.65628	Hydrazine, (1-methylethyl)-	2257-52-5	80.2382	C3H10N2	0	0.202915	0	0.0676383
31.7146672737206	Tetradecane	629-59-4	81.9224	C14H30	0.167907	0	0	0.0559691			31.8411	.alpha.-Cubebene	17699-14-8	93.4242	C15H24	0	0	0.180492	0.0601639
33.3117877679423	2,6,10-Trimethyltridecane	3891-99-4	79.3419	C16H34	0	0.0808641	0.0820227	0.0542956			41.1253	2,6,10-Dodecatrien-1-ol, 3,7,11-trimethyl-	4602-84-0	92.8886	C15H26O	0	0	0.175319	0.0584396
7.4213799779124	Acetic acid, dimethoxy-, methyl ester	89-91-8	73.9838	C5H10O4	0.156429	0	0	0.052143			20.7866	Decane, 3-methyl-	13151-34-3	92.1548	C11H24	0.0885852	0.0469527	0.0285586	0.0546988
32.9850803962402	(1S,5S)-4-Methylene-1-((R)-6-methylhept-5-en-2-yl)bicyclo[3.1.0]hexane	58319-04-3	83.7865	C15H24	0	0.0865857	0.0660925	0.0508927			7.80176	Benzyl isopentyl ether	122-73-6	83.9739	C12H18O	0.15595	0	0	0.0519834
33.311577183416	3-Ethyl-2,6,10-trimethylundecane	1000432-25-9	89.7297	C16H34	0.0661868	0	0.0804425	0.0488764			36.3374	1H-Cycloprop[e]azulene, 1a,2,3,4,4a,5,6,7b-octahydro-1,1,4,7-tetramethyl-, [1aR-(1a.alpha.,4.alpha.,4a.beta.,7b.alpha.)]-	489-40-7	92.0013	C15H24	0.153887	0	0	0.0512956
17.2114007110348	Furan, 2-pentyl-	3777-69-3	90.6256	C9H14O	0.116733	0	0.0279754	0.0482362			36.3396	Valerena-4,7(11)-diene	351222-66-7	89.1487	C15H24	0	0	0.152016	0.0506721
31.6851718826291	Methyl glyoxal	78-98-8	72.3213	C3H4O2	0	0.14305	0	0.0476835			29.7582	Bicyclo[4.3.0]nonane, 7-methylene-2,4,4-trimethyl-2-vinyl-	1000156-11-9	84.4032	C15H24	0.0851657	0.0629187	0	0.0493614
36.3386891741059	.beta.-Guaiene	88-84-6	90.4872	C15H24	0	0	0.139353	0.0464511			32.0659	(-)-1,2,2.alpha.,3,3,4,6,7,8,8.alpha.-decahydro-2.alpha.,7,8-trimethylacenaphthylene	1000365-86-7	78.0295	C15H24	0	0.0637355	0.083863	0.0491995
29.9885114999918	3,3-Dimethyl-6-methylenecyclohexene	20185-16-4	70.6016	C9H14	0.133713	0	0	0.0445709			25.664	Dodecane	112-40-3	94.6452	C12H26	0.0723703	0.0399751	0.0339584	0.048768
10.8308168653573	3-Hexenal, (Z)-	6789-80-6	87.6422	C6H10O	0	0	0.117556	0.0391855			34.3175	Panaginsene	871660-96-7	70.8456	C15H24	0.140145	0	0	0.046715
39.9934214425943	Bicyclo[7.2.0]undec-4-ene, 4,11,11-trimethyl-8-methylene-,[1R-(1R*,4Z,9S*)]-	118-65-0	83.9521	C15H24	0.110978	0	0	0.0369926			33.2644	D-Alanine, N-(4-butylbenzoyl)-, heptyl ester	1000354-10-2	72.1254	C21H33NO3	0	0	0.13916	0.0463867
34.6288771242171	(2S,6R,7S,8E)-(+)-2,7-Epoxy-4,8-megastigmadiene	108342-25-2	73.2339	C13H20O	0.108326	0	0	0.0361087			11.3378	1-Pentanol, 3-methyl-	589-35-5	90.0344	C6H14O	0	0.139157	0	0.0463857
11.4602161868689	p-Xylene	106-42-3	89.94	C8H10	0	0.106663	0	0.0355543			20.7902	Butane, 1,1-diethoxy-	3658-95-5	87.127	C8H18O2	0.137736	0	0	0.0459118
34.3180443811821	Panaginsene	871660-96-7	70.5046	C15H24	0	0.105874	0	0.0352915			17.9849	2-Butanol, 2-methyl-, acetate	625-16-1	80.7199	C7H14O2	0.0919155	0	0.0293365	0.0404173
34.7675747054119	cis-muurola-3,5-diene	1000365-95-4	86.454	C15H24	0.10403	0	0	0.0346765			39.9973	8-(2-Acetyloxiran-2-yl)-6,6-dimethylocta-3,4-dien-2-one	91186-38-8	81.3821	C14H20O3	0	0	0.107096	0.0356987
19.1226375787427	2-Pyridinecarboxylic acid, 6-methyl-	934-60-1	70.3965	C7H7NO2	0.0989538	0	0	0.0329846			17.0036	Ethanedioic acid, diethyl ester	95-92-1	90.7236	C6H10O4	0.0694591	0	0.0321152	0.0338581
22.3316373686635	1,1-Dodecanediol, diacetate	56438-07-4	70.8417	C16H30O4	0.0947442	0	0	0.0315814			34.5675	D-Alanine, N-(4-butylbenzoyl)-, heptyl ester	1000354-10-2	76.7581	C21H33NO3	0	0	0.0992005	0.0330668
35.755066136244	Naphthalene, 1,2,3,5,6,7,8,8a-octahydro-1,8a-dimethyl-7-(1-methylethenyl)-, [1R-(1.alpha.,7.beta.,8a.alpha.)]-	4630-07-03	94.8808	C15H24	0	0	0.0923587	0.0307862			36.8458	trans-Z-.alpha.-Bisabolene epoxide	1000131-71-1	77.2623	C15H24O	0.0979795	0	0	0.0326598
43.4323513875078	Phthalic acid, 6-ethyl-3-octyl butyl ester	1000315-17-4	82.967	C22H34O4	0.0909808	0	0	0.0303269			11.3536	Cyclopropane, propyl-	2415-72-7	91.3886	C6H12	0	0.0971166	0	0.0323722
34.481383069379	1,2-Benzenediol, o-(4-butylbenzoyl)-o'-(2-methylbenzoyl)-	1000325-96-0	74.1779	C25H24O4	0.0902751	0	0	0.0300917			10.7599	Propargyl alcohol	107-19-7	71.0672	C3H4O	0	0	0.0912537	0.0304179
32.9232288748321	(-)-Aristolene	6831-16-9	84.7565	C15H24	0.0888426	0	0	0.0296142			33.3199	3-Ethyl-2,6,10-trimethylundecane	1000432-25-9	82.8871	C16H34	0	0.0839422	0	0.0279807
31.1299734381471	Copaene	3856-25-5	89.8027	C15H24	0.0847515	0	0	0.0282505			17.9852	Acetoxyacetic acid, 3-methylbut-2-yl ester	1000355-69-8	81.3226	C9H16O4	0.0829488	0	0	0.0276496
8.1642325121849	4-Pentenoic acid, 2,2-diethyl-3-oxo-5-phenyl-, ethyl ester	337503-48-7	78.6659	C17H22O3	0	0.0824911	0	0.027497			34.4112	1,2-Benzenediol, O-(4-butylbenzoyl)-O'-(butoxycarbonyl)-	1000329-73-7	76.2089	C22H26O5	0.0827121	0	0	0.0275707
11.0596936489857	Ethylbenzene	100-41-4	80.9278	C8H10	0.0575455	0	0.0198377	0.0257944			9.17706	Methanethioamide, N,N-dimethyl-	758-16-7	71.0017	C3H7NS	0.0753943	0	0	0.0251314
34.4005252634692	Azulene, 1,2,3,5,6,7,8,8a-octahydro-1,4-dimethyl-7-(1-methylethenyl)-, [1S-(1.alpha.,7.alpha.,8a.beta.)]-	3691-11-0	71.1531	C15H24	0	0	0.0769878	0.0256626			12.4819	Isopropoxycarbamic acid, ethyl ester	1000305-90-0	84.4316	C6H13NO3	0.070894	0	0	0.0236313
8.16387268745474	Ethanol, 1,1'-oxybis-, diacetate	10526-21-3	76.0744	C8H14O5	0.0525743	0	0.0224901	0.0250215			11.4797	(1H)Pyrrole-3-carbonitrile, 2-methyl-	26187-27-9	80.8664	C6H6N2	0.0678636	0	0	0.0226212
24.052282812417	Undecane, 5-methyl-	1632-70-8	86.6738	C12H26	0.071888	0	0	0.0239627			30.7902	(3R,4aS,5R)-4a,5-Dimethyl-3-(prop-1-en-2-yl)-1,2,3,4,4a,5,6,7-octahydronaphthalene	24741-64-8	90.6187	C15H24	0	0.0644208	0	0.0214736
29.7592814300098	2,6,10,10-Tetramethylbicyclo[7.2.0]undeca-2,6-diene	136296-37-2	89.5916	C15H24	0	0	0.0705194	0.0235065			39.9919	cis-.beta.-Farnesene	28973-97-9	79.6719	C15H24	0	0	0.0629377	0.0209792
34.082069734179	Naphthalene, 1,2,3,5,6,7,8,8a-octahydro-1,8a-dimethyl-7-(1-methylethenyl)-, [1R-(1.alpha.,7.beta.,8a.alpha.)]-	4630-07-03	93.2937	C15H24	0	0	0.0698899	0.0232966			19.28	Eucalyptol	470-82-6	80.9852	C10H18O	0	0.0628741	0	0.020958
31.5273595606134	Cubenene	29837-12-5	72.6114	C15H24	0	0.069081	0	0.023027			29.7024	.gamma.-Elemene	29873-99-2	83.0948	C15H24	0	0	0.0626542	0.0208847
24.401011652345	Undecane, 2-methyl-	7045-71-8	95.1792	C12H26	0.0690564	0	0	0.0230188			31.1098	Propanoic acid, 2-methyl-, 3-hydroxy-2,2,4-trimethylpentyl ester	77-68-9	82.9081	C12H24O3	0.0604408	0	0	0.0201469
32.0536093490877	(-)-1,2,2.alpha.,3,3,4,6,7,8,8.alpha.-decahydro-2.alpha.,7,8-trimethylacenaphthylene	1000365-86-7	88.96	C15H24	0	0	0.0688447	0.0229482			34.2078	Vinyl crotonate	14861-06-4	84.5122	C6H8O2	0	0	0.0600909	0.0200303
36.896622601055	trans-Z-.alpha.-Bisabolene epoxide	1000131-71-1	80.0434	C15H24O	0	0	0.0666908	0.0222303			12.4404	1,5-Octadiyne	764-74-9	70.7595	C8H10	0.059209	0	0	0.0197363
36.9013158643702	Heptadecane, 2,6,10,15-tetramethyl-	54833-48-6	77.166	C21H44	0.0652244	0	0	0.0217415			30.3274	1-(2,2,6-Trimethylcyclohexyl)hexan-3-yl acetate	1000498-96-1	71.9129	C17H32O2	0	0.0567028	0	0.0189009
30.9807699611952	9-Methyltetracyclo[7.3.1.0(2.7).1(7.11)]tetradecane	1000215-30-5	73.7426	C15H24	0.0609388	0	0	0.0203129			36.8429	2,5-Cyclohexadiene, 1,4-diethyl-1,4-dimethyl-	1000150-21-6	76.325	C12H20	0	0.0354434	0.0208614	0.0187683
17.9813630825665	Acetoxyacetic acid, 3-methylbut-2-yl ester	1000355-69-8	81.3719	C9H16O4	0.0608121	0	0	0.0202707			43.3928	Dibutyl phthalate	84-74-2	93.6119	C16H22O4	0	0	0.0557498	0.0185833
27.1457592711295	1-Tetradecanol	112-72-1	85.1791	C14H30O	0.0595586	0	0	0.0198529			30.7896	Thujopsene-(I2)	1010152-20-4	90.9766	C15H24	0	0	0.0553335	0.0184445
36.9010945094503	Decane, 2,3,5,8-tetramethyl-	192823-15-7	77.7565	C14H30	0.0590306	0	0	0.0196769			21.9964	Decane	124-18-5	84.7397	C10H22	0.0550891	0	0	0.018363
11.4854149560639	o-Xylene	95-47-6	93.7016	C8H10	0	0	0.0586212	0.0195404			20.5239	Octane, 2,3,3-trimethyl-	62016-30-2	86.0435	C11H24	0.0546988	0	0	0.0182329
31.8107886364877	Bicyclosesquiphellandrene	54324-03-7	82.3305	C15H24	0.0584062	0	0	0.0194687			31.1095	Propanoic acid, 2-methyl-, propyl ester	644-49-5	75.403	C7H14O2	0.0503223	0	0	0.0167741
34.5538591478074	D-Alanine, N-(4-butylbenzoyl)-, hexyl ester	1000354-10-1	72.7826	C20H31NO3	0.0581968	0	0	0.0193989			8.18236	Ethanol, 1,1'-oxybis-, diacetate	10526-21-3	72.9321	C8H14O5	0.0487738	0	0	0.0162579
22.5574966260432	Octane, 2,3-dimethyl-	7146-60-3	91.5753	C10H22	0.055441	0	0	0.0184803			8.76652	Butane, 2-methyl-	78-78-4	87.1491	C5H12	0	0.0475379	0	0.015846
24.2084554067643	Undecane, 4-methyl-	2980-69-0	92.8071	C12H26	0.0553645	0	0	0.0184548			31.7652	Sulfurous acid, 2-ethylhexyl hexyl ester	1000309-20-2	75.2665	C14H30O3S	0	0	0.0465244	0.0155081
28.5493160872053	Bicyclo[2.2.1]heptan-2-ol, 1,7,7-trimethyl-, acetate, (1S-endo)-	5655-61-8	92.4576	C12H20O2	0.0553053	0	0	0.0184351			43.965	Hexadecanoic acid, ethyl ester	628-97-7	88.2848	C18H36O2	0	0	0.0457518	0.0152506
22.5576236507289	Nonane, 4-methyl-	17301-94-9	85.0128	C10H22	0.0548192	0	0	0.0182731			36.9136	Caryophyllene oxide	1139-30-6	86.1498	C15H24O	0	0	0.0440912	0.0146971
22.2922764562966	Nonanal	124-19-6	76.4772	C9H18O	0	0	0.0536206	0.0178735			34.031	Decane, 3-ethyl-3-methyl-	17312-66-2	74.3752	C13H28	0	0.0434079	0	0.0144693
45.4350630579277	Bis(2-ethylhexyl) phthalate	117-81-7	92.1805	C24H38O4	0.0527108	0	0	0.0175703			29.3788	Tetracyclo[6.1.0.0(2,4).0(5,7)]nonane, 3,3,6,6,9,9-hexamethyl-, cis,cis,trans--	1000151-74-7	72.6957	C15H24	0	0.042343	0	0.0141143
35.6608868734943	Naphthalene, 1,2,4a,5,6,8a-hexahydro-4,7-dimethyl-1-(1-methylethyl)-, (1.alpha.,4a.alpha.,8a.alpha.)-	31983-22-9	91.6192	C15H24	0.0518276	0	0	0.0172759			41.2441	2-Pentadecanone, 6,10,14-trimethyl-	502-69-2	82.8021	C18H36O	0	0	0.0421983	0.0140661
35.9426140158603	3,7-Cyclodecadiene-1-methanol, .alpha.,.alpha.,4,8-tetramethyl-, [s-(Z,Z)]	21657-90-9	78.1749	C15H26O	0.0517953	0	0	0.0172651			11.489	Benzadehyde O-benzyloxime	17146-21-3	82.1866	C14H13NO	0	0.0419819	0	0.013994
18.9353110468902	o-Cymene	527-84-4	79.972	C10H14	0.0515718	0	0	0.0171906			7.44094	Oxalic acid, dipropyl ester	1000309-25-4	83.1067	C8H14O4	0	0	0.0362695	0.0120898
35.7381477969757	Bicyclo[4.4.0]dec-1-ene, 2-isopropyl-5-methyl-9-methylene-	150320-52-8	76.4561	C15H24	0.0511725	0	0	0.0170575			11.2535	Cyclohexanol	108-93-0	76.4939	C6H12O	0	0	0.0355826	0.0118609
8.55253037803096	2,3-Butanediol, [S-(R*,R*)]-	19132-06-0	82.4151	C4H10O2	0.0510372	0	0	0.0170124			9.13412	2-Hydroxy-4,5-methylenedioxypropiophenone	18607-90-4	70.2625	C10H10O4	0	0	0.0352511	0.0117504
35.317182442477	4-(2-Ethylhexoxy)ethylbenzene	1000327-15-7	79.5442	C16H26O	0	0.0510169	0	0.0170056			37.5277	9-Methyl-S-octahydrophenanthrene	23861-81-6	75.725	C15H20	0	0	0.0349906	0.0116635
16.895897758084	5-Hydroxy-7-methoxy-2-methyl-3-phenyl-4-chromenone	55927-39-4	78.8363	C17H14O4	0.0505607	0	0	0.0168536			22.5535	Undecane, 5,6-dimethyl-	17615-91-7	91.4652	C13H28	0	0	0.0327669	0.0109223
45.4350630830794	Phthalic acid, di(2-propylpentyl) ester	1000377-93-5	94.7111	C24H38O4	0.0498699	0	0	0.0166233			41.6436	1,2-Benzenedicarboxylic acid, bis(2-methylpropyl) ester	84-69-5	92.9857	C16H22O4	0	0	0.0309521	0.0103174
24.6248114014206	Undecane, 3-methyl-	1002-43-3	90.4307	C12H26	0.0492283	0	0	0.0164094			20.526	Decane, 2-methyl-	6975-98-0	89.2401	C11H24	0	0	0.0301243	0.0100414
20.3346196033256	Nonane, 2,3-dimethyl-	2884-06-02	85.6713	C11H24	0.0490798	0	0	0.0163599			29.7617	Bicyclo[5.2.0]nonane, 4-methylene-2,8,8-trimethyl-2-vinyl-	1000159-38-2	83.9615	C15H24	0	0	0.0294762	0.00982541
36.3433559889808	4-Isopropyl-6-methyl-1-methylene-1,2,3,4-tetrahydronaphthalene	50277-34-4	85.5537	C15H20	0	0	0.0490771	0.016359			22.5537	Decane, 2,5-dimethyl-	17312-50-4	91.6908	C12H26	0	0	0.0294365	0.00981218
33.4504238054424	Bicyclo[4.1.0]-3-heptene, 2-isopropenyl-5-isopropyl-7,7-dimethyl-	1000160-93-2	75.9643	C15H24	0.048427	0	0	0.0161423			29.3325	(-)-Aristolene	6831-16-9	86.7893	C15H24	0	0	0.0287302	0.00957675
7.41433389946721	Methoxyacetaldehyde diethyl acetal	4819-75-4	88.7174	C7H16O3	0	0.0483238	0	0.0161079			21.9898	Undecane	1120-21-4	90.2317	C11H24	0	0	0.0279549	0.00931829
22.5628263103966	Decane, 2,5,6-trimethyl-	62108-23-0	94.4516	C13H28	0	0	0.0468787	0.0156262			17.1601	.alpha.-Phellandrene	99-83-2	77.3013	C10H16	0	0	0.0266598	0.00888659
32.3653344724433	Bicyclo[5.2.0]nonane, 4-methylene-2,8,8-trimethyl-2-vinyl-	1000159-38-2	73.0061	C15H24	0	0	0.0456067	0.0152022			35.3197	4-(2-Ethylhexoxy)ethylbenzene	1000327-15-7	75.1342	C16H26O	0	0	0.026518	0.00883933
13.4566441897234	5-Nitro-2,1,3-benzoxadiazole 3-oxide	3702-88-3	72.2889	C6H3N3O4	0	0	0.0436094	0.0145365			11.2536	3-Hexen-1-ol, propanoate, (Z)-	33467-74-2	79.0303	C9H16O2	0	0	0.0263796	0.0087932
11.3612236050485	Cyclopropane, propyl-	2415-72-7	94.202	C6H12	0	0	0.0405251	0.0135084			46.355	Phytol	150-86-7	77.7595	C20H40O	0	0	0.0252319	0.00841063
33.8221260264692	Dihydro-cis-.alpha.-copaene-8-ol	58569-27-0	74.1084	C15H26O	0	0	0.0393686	0.0131229			36.8845	Hexadecane	544-76-3	85.0907	C16H34	0	0	0.0250035	0.0083345
43.4314169327019	Phthalic acid, butyl hexyl ester	1010308-99-5	85.6892	C18H26O4	0	0	0.0391397	0.0130466			41.8586	Neophytadiene	504-96-1	94.9656	C20H38	0	0	0.024685	0.00822832
10.8295699900887	2-Propanone, 1-cyclopropyl-	4160-75-2	79.1076	C6H10O	0	0	0.036766	0.0122553			32.0562	2-Amino-2-phenylethyl benzoate, N-acetyl	1000507-18-4	72.9006	C17H17NO3	0	0	0.0242661	0.0080887
31.5322053465267	Pyrazine, isopropenyl-	34413-32-6	76.6316	C7H8N2	0	0	0.0360106	0.0120035			8.46052	2,3-Butanediol	513-85-9	93.4299	C4H10O2	0	0	0.0236674	0.00788914
31.5322053637326	3-Pyridinecarbonitrile, 1,4-dihydro-1-methyl-	19424-15-8	72.4006	C7H8N2	0	0	0.0359879	0.011996			32.0562	1,3-Cyclopentadiene, 5-(1-methylpentylidene)-	61039-45-0	72.8685	C11H16	0	0	0.0233071	0.00776905
35.3176746803061	5-Acetylpyrimidine	10325-70-9	71.6408	C6H6N2O	0	0	0.03585	0.01195			17.2402	Isophorone	78-59-1	73.9801	C9H14O	0	0	0.0219933	0.0073311
30.7900484978066	(1S,2E,6E,10R)-3,7,11,11-Tetramethylbicyclo[8.1.0]undeca-2,6-diene	24703-35-3	86.8165	C15H24	0	0	0.0340966	0.0113655			36.3432	Pyrimido[1,6-a]indole, 1,2,3,4-tetrahydro-2,5-dimethyl-	22106-07-6	75.6366	C13H16N2	0	0	0.0213637	0.00712123
8.73997829199537	1,3-Propanediamine	109-76-2	94.7167	C3H10N2	0	0	0.0330621	0.0110207			31.5799	Decanoic acid, ethyl ester	110-38-3	99.2332	C12H24O2
39.2715869532889	Pentadecanal-	2765-11-09	88.2718	C15H30O	0	0	0.0328628	0.0109543
39.9982228093829	8-(2-Acetyloxiran-2-yl)-6,6-dimethylocta-3,4-dien-2-one	91186-38-8	75.7756	C14H20O3	0	0	0.0314821	0.010494
22.5620987643959	Nonane, 2-methyl-	871-83-0	91.7673	C10H22	0	0	0.0301302	0.0100434
10.8671	Cyclopentene, 3-methyl-	1120-62-3	82.6947	C6H10	0	0	0.0274741	0.00915802
10.8668864982496	4-Hexen-1-ol, acetate	72237-36-6	84.7414	C8H14O2	0	0	0.0271749	0.00905832
38.9200639281324	Nonane, 2,2,4,4,6,8,8-heptamethyl-	4390-04-09	71.9669	C16H34	0	0	0.0242451	0.00808171
36.9160167206538	3,5-Dimethylcyclohex-1-ene-4-carboxaldehyde	6975-94-6	79.7077	C9H14O	0	0	0.0240858	0.0080286
24.5783661677876	Naphthalene, 1,2,3,4-tetrahydro-	119-64-2	76.2109	C10H12	0	0	0.023168	0.00772267
8.73972246753063	Propanoic acid, anhydride	123-62-6	93.4394	C6H10O3	0	0	0.0222757	0.00742524
24.0510952541479	Octane, 3,4,5,6-tetramethyl-	62185-21-1	84.8691	C12H26	0	0	0.022199	0.00739968
31.5538509321262	Decanoic acid, ethyl ester	110-38-3	98.9695	C12H24O2
