# Supplementary material for: Two Terpene Synthases Are Involved in Multiple Sesquiterpene Biosynthesis in the Woody Vegetable, Toona sinensis
Source: Int J Mol Sci. 2025 Feb 13;26(4):1578. doi: 10.3390/ijms26041578 (PMC11855491; doi:10.3390/ijms26041578)
Supplement: Supplementary file 1 [file ijms-26-01578-s001.zip › TableS5.xlsx]

## Sheet: Table S5
Table S5. Primer sequences used in this study
Gene cloning	TsTPS1262-F	ATGTCTTTTCAAGTTTCAGCTGTTCC
	TsTPS1262-R	ACTTCACTTTTCTTCACAGTGGTAG
	TsTPS466-F	AATAAGATGTCCACTCACGGTTC
	TsTPS467-R	ATGAACTCAGAGCATTACAGGATCC
transformation	PNC1262-F	agtggtctctgtccagtcctATGTCTTTTCAAGTTTCAGCTGTTCC
	PNC1262-R	ggtctcagcagaccacaagtACTTCACTTTTCTTCACAGTGGTAG
	PNC466-F	agtggtctctgtccagtcctAATAAGATGTCCACTCACGGTTC
	PNC466-R	ggtctcagcagaccacaagtATGAACTCAGAGCATTACAGGATCC
quantitative primer	Q1262-F	GCGGCGCAAGTTAAGCAT
	Q1262-R	TTGCCTCAAGCCTTTGTAAGC
	Q466-F	CCTTCCTTGGTATGGGTGAATTT
	Q466-R	AATCTTAGGGTTTGTCATTGTCCATT
